# Supplementary material for: Distinct hybridization modes in wide- and narrow-ranged lineages of Causonis (Vitaceae)
Source: BMC Biol. 2023 Oct 9;21:209. doi: 10.1186/s12915-023-01718-8 (PMC10561429; doi:10.1186/s12915-023-01718-8)
Supplement: Supplementary file 1 — Additional file 1: Table S1. Information on distribution for species of Causonis involved in this study. Table S2. Detailed information on individuals of Causonis sequenced for whole genome sequencing (WGS) data and transcriptome data. Table S3. Sources of the whole genome sequencing (WGS) data and transcriptome data for outgroup species in phylogenetic analyses and divergence time estimation. Table S4. A summary of transcriptome sequencing. Table S5. A summary of transcriptome assembly. Table S6. Parsimony-informative sites of each ortholog alignment used for phylogeny reconstruction. Table S7. The datasets used in this study and the analyses conducted on the datasets. Table S8. D-statistic test results on quartets of the combinations of species from Parthenocissus, with P. speciosa as the outgroup. Table S9. P-values in likelihood ratio tests for determining the optimal number of mixing components. Table S10. The Ks peaks inferred as mixtures of normal distributions. Table S11. Gene duplications detected with a least common ancestor reconciliation method on standard species tree using Tree2GD, showing gene duplication type. Table S12. Reconciliation scores of multi-labeled or single-labeled tree candidates. Table S13. Results of model test in BioGeoBEARS, based on the maximum likelihood tree constructed with the 76taxa-79pd dataset and the multi-species tree constructed with the 76taxa-50nu dataset. Table S14. Distribution records of C. japonica and C. ciliifera used in MaxEnt species distribution modeling. [file 12915_2023_1718_MOESM1_ESM.xlsx]

## Sheet: Table S1
Table S1. Information on distribution for species of Causonis involved in this study.
Taxon	Distribution	Distributed climate zones	Widely/Narrowly distributed
Causonis australasica L.M.Lu & Jackes	Australia (Queensland), Papua New Guinea	Tropical	Narrowly distributed
Causonis ciliifera (Merr.) G.Parmar & L.M.Lu	China (Hainan), Vietnam	Tropical	Narrowly distributed
Causonis clematidea (F.Muell.) Jackes	Australia (New South Wales and Queensland)	Tropical	Narrowly distributed
Causonis corniculata (Benth.) J.Wen & L.M.Lu	China, Indonesia, Japan, Malaysia, Philippines, Vietnam	Tropical, temperate	Widely distributed
Causonis daliensis (C.L.Li) G.Parmar & L.M.Lu	China, Indonesia, Malaysia, Vietnam	Tropical	Widely distributed
Causonis fugongensis (C.L.Li) G.Parmar & L.M.Lu	China (Yunnan), Myanmar	Tropical	-
Causonis glauca G.Parmar & Z.D.Chen	China, Myanmar, Vietnam	Tropical	-
Causonis japonica (Thunb.) Raf. var. japonica	Bangladesh, Bhutan, Cambodia, China, India, Japan, Laos, Myanmar, Nepal, South Korea, Sri Lanka, Thailand, Vietnam	Tropical, temperate	Widely distributed
Causonis japonica var. pseudotrifolia (W.T.Wang) G.Parmar & J.Wen	China (Chongqing, Gansu, Guangdong, Guizhou, Hebei, Hubei, Hunan, Jiangxi, Shaanxi, Sichuan, Yunnan, Zhejiang)	Tropical, temperate	Widely distributed
Causonis maritima (Jackes) Jackes	Australia, China, India, Indonesia, Malaysia, Myanmar, Papua New Guinea, Singapore	Tropical	Widely distributed
Causonis medogensis (C.L.Li) G.Parmar & L.M.Lu	China (Xizang)	Sub-tropical	Narrowly distributed
Causonis mollis (Wall. ex M.A.Lawson) G.Parmar & J.Wen	Bangladesh, Bhutan, China, India, Laos, Myanmar, Nepal, Thailand, Vietnam	Tropical	Widely distributed
Causonis sessilifolia Trias-Blasi & G.Parmar	Thailand	Tropical	Narrowly distributed
Causonis tenuifolia (Wight & Arn.) G.Parmar & L.M.Lu	China, Japan, India, Myanmar, Thailand	Tropical	-
Causonis timoriensis var. mekongensis (C.Y.Wu ex W.T.Wang) G.Parmar & L.M.Lu	China (Yunnan)	Sub-tropical	Narrowly distributed
Causonis trifolia (L.) Mabb. & J.Wen	Australia, Bangladesh, Bhutan, Cambodia, China, India, Indonesia, Laos, Malaysia, Myanmar, Nepal, Pakistan, Papua New Guinea, Philippines, Singapore, Sri Lanka, Thailand, Vietnam	Tropical	Widely distributed
Notes:
“Widely distributed” refers to a species distributes in two or more of the following regions: (1) Indian, East Asian and Indochina region, (2) Malesian region, and (3) Australian region (defined in Fig. 1 of Parmar et al. (2021)), or the species distributes in over 2/3 total dsitribution area of this genus.
“Narrowly distributed” refers to a species is endemic to a specific region and occupies less than 1/4 area total dsitribution area of this genus.
“-” denotes species cannot be clearly defined as widely or narrowly distributed species.

## Sheet: Table S2
Table S2. Detailed information on individuals of Causonis sequenced for whole genome sequencing (WGS) data and transcriptome data, including voucher specimen, collection No. and location.
No.	Species	Voucher Specimen	Collection No.	Location	WGS	Transcriptome
1	Causonis australasica L.M.Lu & Jackes	Lu et al. AU015 (PE, CNS)	AU015	AUSTRALIA, Queensland, Cairns, Danbulla State Forest	SRR25608035†	-
2	Causonis ciliifera (Merr.) G.Parmar & L.M.Lu	Chen et al. CPG41949 (PE)	CPG41949	CHINA, Hainan, Ledong, Jianfeng Ling National Park	-	SRR25601265†
3	Causonis ciliifera (Merr.) G.Parmar & L.M.Lu	Chen et al. CPG41976 (PE)	CPG41976	CHINA, Hainan, Ledong, Ma'an Ling	SRR25607982†	-
4	Causonis ciliifera (Merr.) G.Parmar & L.M.Lu	Chen et al. CPG41984 (PE)	CPG41984	CHINA, Hainan, Sanya, Yacheng	SRR25607980†	-
5	Causonis clematidea (F.Muell.) Jackes	Lu & Davies AU036 (PE)	AU036	AUSTRALIA, New South Wales, Sydney	SRR25607990†	-
6	Causonis corniculata (Benth.) J.Wen & L.M.Lu	Chen & Lu 446 (PE)	CPG19407	INDONESIA, South Sulawesi, Rantepao	SRR25608031†	-
7	Causonis corniculata (Benth.) J.Wen & L.M.Lu	Chen & Lu 448 (PE)	CPG19410	INDONESIA, South Sulawesi, Rantepao	SRR25608030†	-
8	Causonis corniculata (Benth.) J.Wen & L.M.Lu	Chen & Lu 450 (PE)	CPG19412	INDONESIA, South Sulawesi, Rantepao	SRR25608000†	-
9	Causonis corniculata (Benth.) J.Wen & L.M.Lu	Chen et al. CPG41912 (PE)	CPG41912	CHINA, Hainan, Wuzhishan	SRR25607984†	-
10	Causonis corniculata (Benth.) J.Wen & L.M.Lu	Chen et al. CPG41978 (PE)	CPG41978	CHINA, Hainan, Ledong, Jianfeng Ling National Park	SRR25607981†	-
11	Causonis daliensis (C.L.Li) G.Parmar & L.M.Lu	Chen et al. VN491 (PE)	CPG23810	VIET NAM, Khanh Hoa, Hon Ba	SRR25608019†	-
12	Causonis daliensis (C.L.Li) G.Parmar & L.M.Lu	Chen et al. CPG41826 (PE)	CPG41826	CHINA, Hainan, Wuzhishan	-	SRR25601264†
13	Causonis daliensis (C.L.Li) G.Parmar & L.M.Lu	Chen et al. CPG41913 (PE)	CPG41913	CHINA, Hainan, Wuzhishan	SRR25607979†	-
14	Causonis daliensis (C.L.Li) G.Parmar & L.M.Lu	Chen et al. CPG41946 (PE)	CPG41946	CHINA, Hainan, Wuzhishan, Atuo Ling	SRR25607983†	-
15	Causonis daliensis (C.L.Li) G.Parmar & L.M.Lu	Dang VN2014114b (PE)	VN2014114b	VIET NAM, Lam Dong, Bidoup-Nui Ba	SRR25607963†	-
16	Causonis fugongensis (C.L.Li) G.Parmar & L.M.Lu	Chen et al. DH002 (PE)	CPG32902	CHINA, Yunnan, Yingjiang	SRR25608014†	-
17	Causonis fugongensis (C.L.Li) G.Parmar & L.M.Lu	Chen et al. DH003 (PE)	CPG32903	CHINA, Yunnan, Yingjiang	SRR25608013†	-
18	Causonis fugongensis (C.L.Li) G.Parmar & L.M.Lu	Chen et al. DH018 (PE)	CPG32918	CHINA, Yunnan, Yingjiang	SRR25608011†	-
19	Causonis fugongensis (C.L.Li) G.Parmar & L.M.Lu	Chen et al. DH064 (PE)	CPG32964	CHINA, Yunnan, Yingjiang	SRR25607989†	-
20	Causonis fugongensis (C.L.Li) G.Parmar & L.M.Lu	Chen et al. DH117 (PE)	CPG33017	CHINA, Yunnan, Ruili	SRR25608010†	-
21	Causonis fugongensis (C.L.Li) G.Parmar & L.M.Lu	DHCB104B (PE)	DHCB104B	CHINA, Yunnan, Dehong	SRR25607975†	-
22	Causonis glauca G.Parmar & Z.D.Chen	YN-ET 643 (PE)	CPG03236	CHINA, Yunnan, Pingbian	SRR25608009†	-
23	Causonis glauca G.Parmar & Z.D.Chen	Chen et al. VN0146 (PE)	CPG23464	VIET NAM, Lao Cai, Sapa, Sapa waterfall	SRR25607999†	-
24	Causonis glauca G.Parmar & Z.D.Chen	Chen et al. VN167 (PE)	CPG23485	VIET NAM, Lao Cai, Sapa	SRR25608028†	-
25	Causonis glauca G.Parmar & Z.D.Chen	Chen et al. VN172 (PE)	CPG23490	VIET NAM, Lao Cai, Sapa	SRR25608027†	-
26	Causonis glauca G.Parmar & Z.D.Chen	Chen et al. VN175 (PE)	CPG23493	VIET NAM, Lao Cai, Sapa	SRR25608026†	-
27	Causonis glauca G.Parmar & Z.D.Chen	Chen et al. VN176 (PE)	CPG23494	VIET NAM, Lao Cai, Sapa	SRR25608025†	-
28	Causonis glauca G.Parmar & Z.D.Chen	Chen et al. VN209 (PE)	CPG23527	VIET NAM, Vinh Phuc, Tam Dao	SRR25608024†	-
29	Causonis glauca G.Parmar & Z.D.Chen	Chen et al. CPG23528 (PE)	CPG23528	VIET NAM, Vinh Phuc, Tam Dao	SRR25607998†	-
30	Causonis glauca G.Parmar & Z.D.Chen	Chen et al. VN209 (PE)	CPG23595	VIET NAM, Vinh Phuc, Tam Dao	SRR25608022†	-
31	Causonis glauca G.Parmar & Z.D.Chen	Chen et al. VN318 (PE)	CPG23637	VIET NAM, Hanoi, Ba Vi	SRR25608021†	-
32	Causonis glauca G.Parmar & Z.D.Chen	Chen et al. VN409 (PE)	CPG23728	VIET NAM, Da Nang, Ba Na	SRR25608020†	-
33	Causonis glauca G.Parmar & Z.D.Chen	PT-ET 183 (PE)	CPG36183	MYANMAR, Kachin State, Putao	SRR25607965†	-
34	Causonis japonica (Thunb.) Raf. var. japonica	YN-ET 688 (PE)	CPG03239	CHINA, Yunnan, Maguan	SRR25608008†	-
35	Causonis japonica (Thunb.) Raf. var. japonica	Li et al. LDXR135 (PE)	CPG04740	CHINA, Zhejiang, Hangzhou	SRR25608007†	-
36	Causonis japonica (Thunb.) Raf. var. japonica	Su & Lu SL042 (PE)	CPG07730	CHINA, Guangdong, Guangzhou	SRR25607968†	-
37	Causonis japonica (Thunb.) Raf. var. japonica	Chen et al. 522 (PE)	CPG11330	CHINA, Yunnan, Pingbian	SRR25607960†	-
38	Causonis japonica (Thunb.) Raf. var. japonica	Chen et al. 523 (PE)	CPG11331	CHINA, Yunnan, Hekou	SRR25607959†	-
39	Causonis japonica (Thunb.) Raf. var. japonica	LS-ET 97 (PE)	CPG14099	CHINA, Sichuan, Liangshan	SRR25608004†	-
40	Causonis japonica (Thunb.) Raf. var. japonica	Dang VN201605 (PE)	VN201605	VIET NAM, Tuyen Quang, Chiem Hoa	SRR25607964†	-
41	Causonis japonica (Thunb.) Raf. var. japonica	XC-ET 22087 (HZU)	XC-22087	CHINA, Zhejiang, Xinchang	SRR25607961†	-
42	Causonis japonica var. pseudotrifolia (W.T.Wang) G.Parmar & J.Wen	Lu et al. 376 (PE)	CPG11184	CHINA, Hubei, Shennongjia	SRR25608005†	-
43	Causonis japonica var. pseudotrifolia (W.T.Wang) G.Parmar & J.Wen	Su SJX031 (PE)	CPG20403	CHINA, Sichuan, Guangyuan	SRR25608029†	-
44	Causonis japonica var. pseudotrifolia (W.T.Wang) G.Parmar & J.Wen	LC-10 (cultivated in greenhouse)	LC-10	CHINA, Gansu	-	SRR25601263†
45	Causonis japonica var. pseudotrifolia (W.T.Wang) G.Parmar & J.Wen	LC-11 (cultivated in greenhouse)	LC-11	CHINA, Gansu	SRR25607973†	-
46	Causonis japonica var. pseudotrifolia (W.T.Wang) G.Parmar & J.Wen	LC-12 (cultivated in greenhouse)	LC-12	CHINA, Gansu	SRR25607972†	-
47	Causonis japonica var. pseudotrifolia (W.T.Wang) G.Parmar & J.Wen	LC-13 (cultivated in greenhouse)	LC-13	CHINA, Gansu	SRR25607971†	-
48	Causonis japonica var. pseudotrifolia (W.T.Wang) G.Parmar & J.Wen	Liu et al. LD20210627 (PE)	LD20210627	CHINA, Gansu, Longnan	SRR25607970†	-
49	Causonis japonica var. pseudotrifolia (W.T.Wang) G.Parmar & J.Wen	Lipan_009045 (cultivated in greenhouse)	Lipan_009045	CHINA, Guangxi, Napo	SRR25607969†	-
50	Causonis maritima (Jackes) Jackes	Lu et al. AU020 (PE, CNS)	AU020	AUSTRALIA, Queensland, Cairns, Cattana wetland	SRR25608034†	-
51	Causonis maritima (Jackes) Jackes	Chen & Lu 394 (PE)	CPG19354	INDONESIA, South Sulawesi, way to Rantemajio	SRR25608002†	-
52	Causonis maritima (Jackes) Jackes	Chen & Ye CPG33204 (PE)	CPG33196	INDONESIA, Papua	SRR25607988†	-
53	Causonis maritima (Jackes) Jackes	Chen & Ye CPG33197 (PE)	CPG33204	INDONESIA, Papua	SRR25607987†	-
54	Causonis maritima (Jackes) Jackes	Chen et al. CPG42111 (PE)	CPG42111	CHINA, Hainan, Danzhou (introduced from Micronesia)	SRR25607978†	-
55	Causonis medogensis (C.L.Li) G.Parmar & L.M.Lu	Liu et al. CPG26285 (PE)	CPG26285	CHINA, Yunnan, Yingjiang	SRR25607991†	-
56	Causonis medogensis (C.L.Li) G.Parmar & L.M.Lu	Li et al. DH20211008_02 (cultivated in greenhous)	DH20211008_02	CHINA, Yunnan, Dehong	SRR25607976†	-
57	Causonis mollis (Wall. ex M.A.Lawson) G.Parmar & J.Wen	Guo et al. 20150502001 (PE)	20150502001	CHINA, Guangxi, Guilin, Yongfu	SRR25608023†	-
58	Causonis mollis (Wall. ex M.A.Lawson) G.Parmar & J.Wen	Guo et al. 20150502003 (PE)	20150502003	CHINA, Guangxi, Guilin, Yongfu	SRR25608012†	-
59	Causonis mollis (Wall. ex M.A.Lawson) G.Parmar & J.Wen	Guo et al. 20150502005 (PE)	20150502005	CHINA, Guangxi, Guilin, Yongfu	SRR25608001†	-
60	Causonis mollis (Wall. ex M.A.Lawson) G.Parmar & J.Wen	Chen et al. VN0274 (PE)	CPG23593	VIET NAM, Vinh Phuc, Tam Dao	SRR25607997†	-
61	Causonis mollis (Wall. ex M.A.Lawson) G.Parmar & J.Wen	Chen et al. VN0298 (PE)	CPG23617	VIET NAM, Vinh Phuc, Tam Dao	SRR25607996†	-
62	Causonis mollis (Wall. ex M.A.Lawson) G.Parmar & J.Wen	Wen11445 (US)	Wen11445	CHINA, Guangdong, Yangshan	SRR25607962†	-
63	Causonis montana Z.H.Chen, Y.F.Lu & X.F.Jin	Dong & Wang DWRC123 (PE)	CPG05315	CHINA, Fujian, Sanming	SRR25608006†	-
64	Causonis montana Z.H.Chen, Y.F.Lu & X.F.Jin	Z.H. Chen et al. QJ18072901 (HTC)	CPG25342	CHINA, Zhejiang, Jiangshan, Mt. Qianligang	SRR25607994†	-
65	Causonis montana Z.H.Chen, Y.F.Lu & X.F.Jin	Z.H. Chen et al. JN18062003 (HTC)	CPG25343	CHINA, Zhejiang, Jingning, Yujikeng	SRR25607993†	-
66	Causonis sessilifolia Trias-Blasi & G.Parmar	Poopath & Duangjai 2511 (K)	MP2511	THAILAND, Nakhon Sawan	SRR25607967†	-
67	Causonis tenuifolia (Wight & Arn.) G.Parmar & L.M.Lu	Chen & Ye CPG38698 (PE)	CPG38698	INDIA, Kerala, Mannarkad	SRR25607986†	-
68	Causonis timoriensis var. mekongensis (C.Y.Wu) G.Parmar & L.M.Lu	Sun et al. 528 (PE)	CPG18926	CHINA, Yunnan, Ruili	SRR25608033†	-
69	Causonis timoriensis var. mekongensis (C.Y.Wu) G.Parmar & L.M.Lu	Liu et al. CPG26093 (PE)	CPG26093	CHINA, Yunnan, Yingjiang	SRR25608016†	-
70	Causonis timoriensis var. mekongensis (C.Y.Wu) G.Parmar & L.M.Lu	Chen et al. DH037 (PE)	CPG32937	CHINA, Yunnan, Yingjiang	SRR25607974†	-
71	Causonis timoriensis var. mekongensis (C.Y.Wu) G.Parmar & L.M.Lu	Chen et al. DH126 (PE)	CPG33026	CHINA, Yunnan, Ruili	SRR25607977†	-
72	Causonis timoriensis var. mekongensis (C.Y.Wu) G.Parmar & L.M.Lu	Dao DBH20210706 (cultivated in greenhouse)	DBH20210706	CHINA, Yunnan, Dehong	-	SRR25601262†
73	Causonis timoriensis var. mekongensis (C.Y.Wu) G.Parmar & L.M.Lu	P20210716 (cultivated in greenhouse)	P20210716	CHINA, Yunnan, Dehong	SRR25607966†	-
74	Causonis trifolia (L.) Mabb. & J.Wen	Chen & Lu 218 (PE)	CPG19178	INDONESIA, Bali, Mangrove forest	SRR25608003†	-
75	Causonis trifolia (L.) Mabb. & J.Wen	Chen & Lu 373 (PE)	CPG19333	INDONESIA, South Sulawesi, Enrekang	SRR25608032†	-
76	Causonis trifolia (L.) Mabb. & J.Wen	Chen et al. VN566 (PE)	CPG23885	VIET NAM, Ninh Thuan, Ca Na	SRR25607995†	-
77	Causonis trifolia (L.) Mabb. & J.Wen	Chen et al. VN626 (PE)	CPG23946	VIET NAM, Tay Ninh, Ba Den Mountain	SRR25608018†	-
78	Causonis trifolia (L.) Mabb. & J.Wen	Chen et al. VN629 (PE)	CPG23949	VIET NAM, Tay Ninh, Ba Den Mountain	SRR25608017†	-
79	Causonis trifolia (L.) Mabb. & J.Wen	Chen et al. CPG27533 (PE)	CPG27533	CHINA, Yunnan, Jinghong	SRR25608015†	-
80	Causonis trifolia (L.) Mabb. & J.Wen	Chen & Ye CPG38701 (PE)	CPG38701	INDIA, Kerala, Mannarkad	SRR25607985†	-
81	Causonis trifolia (L.) Mabb. & J.Wen	Liu et al. CPG71908 (PE)	CPG71908	CHINA, Yunnan, Menglun	-	SRR25601261†
82	Causonis wentsiana Z.H.Chen, Feng Chen & X.F.Jin	Jin et al. CPG25344 (HTC)	CPG25344	CHINA, Zhejiang, Wencheng, Mt. Tongling	SRR25607992†	-
Notes:
“†” denotes newly generated sequences by this study. “-” denotes that the specific type of data were not generated for this species.
Abbreviations of herbaria are as follows: CNS, Australian Tropical Herbarium, Queensland, Smithfield; HTC, Hangzhou Normal College, Hangzhou; HZU, Zhejiang University, Hangzhou; K, Royal Botanic Gardens, Kew, U.K. England; PE, Herbarium, Institute of Botany, Chinese Academy of Sciences, Beijing; US, Smithsonian Institution, Washington, D.C.

## Sheet: Table S3
Table S3. Sources of the whole genome sequencing (WGS) data and transcriptome data for outgroup species in phylogenetic analyses and divergence time estimation.
No.	Species	WGS	Transcriptome
1	Afrocayratia delicatula (Willems) J.Wen & Z.D.Chen	SRR25608223†	-
2	Afrocayratia triternata (Baker) J.Wen & Rabarij.	SRR25608227†	-
3	Ampelocissus ascendiflora Latiff	SRR2603953	-
4	Ampelocissus imperialis Planch.	SRR12008314	-
5	Ampelocissus pedicellata Merr.	SRR12008307	-
6	Ampelopsis aconitifolia Bunge	SRR25608216†	-
7	Ampelopsis cordata Michx.	SRR2603973	-
8	Cayratia acris Domin	SRR25608219†	-
9	Cayratia cheniana L.M.Lu & J.Wen	SRR25608205†	-
10	Cayratia geniculata Gagnep.	SRR25608206†	-
11	Cayratia hayatae Gagnep.	SRR25608214†	-
12	Cayratia pedata (Lam.) Juss. ex Gagnep.	SRR25608229†	-
13	Cayratia saponaria Domin	SRR25608230†	-
14	Cayratia sp.	SRR25608203†	-
15	Cissus hypoglauca A.Gray	SRR21942596	-
16	Cissus javana DC.	SRR2603943	-
17	Cissus quadrangularis L.	SRR2603348	-
18	Clematicissus opaca (F.Muell.) Jackes & Rossetto	SRR12008273	-
19	Cyphostemma adenopodum (Sprague) Desc.	SRR2634746	-
20	Cyphostemma cymosum (Schumach. & Thonn.) Desc.	SRR25608207†	-
21	Cyphostemma dehongense L.M.Lu & V.C.Dang	SRR25608220†	-
22	Cyphostemma roseiglandulosum Desc.	SRR25608225†	-
23	Cyphostemma sandersonii (Harv.) Desc.	SRR2602750	-
24	Cyphostemma serpens (Hochst. ex A.Rich.) Desc.	SRR25608208†	-
25	Cyphostemma uwanda Verdc.	SRR25608224†	-
26	Leea indica (Burm.f.) Merr.	SRR12008265	-
27	Leea rubra Blume	SRR12008263	-
28	Nekemias sp.	SRR25608204†	-
29	Nothocissus spicifera (Griff.) Latiff	SRR12008260	-
30	Parthenocissus vitacea (Knerr) Hitchc.	SRR2602744	-
31	Pseudocayratia dichromocarpa (H.Lév.) J.Wen & Z.D.Chen	SRR12008252	-
32	Pseudocayratia oligocarpa (H.Lév. & Vaniot) J.Wen & L.M.Lu	SRR12008251	-
33	Pseudocayratia orientalisinensis Z.H.Chen, W.Y.Xie & X.F.Jin	SRR25608209†	-
34	Pseudocayratia pengiana T.W.Hsu & J.Wen	SRR25608218†	-
35	Pseudocayratia sp.	SRR2601925	-
36	Pseudocayratia speciosa J.Wen & L.M.Lu	-	SRR25601260†
37	Pterisanthes heterantha M.A.Lawson	SRR2602453	-
38	Pterisanthes rufula Planch.	SRR12008243	-
39	Rhoicissus digitata Gilg & M.Brandt	SRR2602446	-
40	Tetrastigma angustifolium Planch.	SRR25608221†	-
41	Tetrastigma annamense Gagnep.	SRR25608213†	-
42	Tetrastigma canarense Gamble	SRR25608222†	-
43	Tetrastigma cauliflorum Merr.	SRR25608211†	-
44	Tetrastigma leucostaphylum (Dennst.) Alston	SRR25608202†	-
45	Tetrastigma nilagiricum (Miq.) B.V.Shetty	SRR25608228†	-
46	Tetrastigma pachyphyllum (Hemsl.) Chun	SRR25608217†	-
47	Tetrastigma pyriforme Gagnep.	SRR25608210†	-
48	Tetrastigma serrulatum (Roxb.) Planch.	SRR25608226†	-
49	Tetrastigma thorsborneorum Jackes	SRR25608231†	-
50	Tetrastigma voinierianum (Sallier) Pierre ex Gagnep.	SRR25608212†	-
51	Vitis flexuosa Thunb.	SRR2603972	-
52	Vitis riparia Michx.	SRR2603974	-
53	Vitis rotundifolia Michx.	SRR2600373	-
54	Yua austro-orientalis (F.P.Metcalf) C.L.Li	SRR25608215†	-
Notes:
“†” denotes newly generated sequences by this study. “-” denotes that the specific type of data were not generated for this species.

## Sheet: Table S4
Table S4. A summary of transcriptome sequencing.
Species Name	Collection No.	Raw Reads	Clean Reads	Organelle Reads	Clean Reads without Organlle Reads
Causonis ciliifera	CPG41919	57300504	55696944	78524	55618420
Causonis daliensis	CPG41826	42079402	33408886	61648	33347238
Causonis japonica var. pseudotrifolia	LC-10	31403710	21739805	160211	21579594
Causonis timoriensis var. mekongensis	DBH20210706	54744578	52922564	118172	52804392
Causonis trifolia	CPG71908	28298723	19594292	152871	19441421
Pseudocayratia speciosa	LC-07	30984410	21538229	176738	21361491

## Sheet: Table S5
Table S5. A summary of transcriptome assembly.
Species Name	Collection No.	Contigs	N50	Proportion of Mapped Fragments	Proportion of Good Mapping	Proportion of Uncovered Bases	Proportion of Uncovered Contigs	Proportion of Lowcovered Contigs	Proportion of Segmented Contigs
Causonis ciliifera	CPG41919	133805	2117	0.97898	0.9614	0.09415	0.04093	0.06498	0.08699
Causonis daliensis	CPG41826	104955	1911	0.96842	0.93817	0.09638	0.05939	0.08782	0.08878
Causonis japonica var. pseudocayratia	LC-10	70480	2146	0.98399	0.94793	0.06699	0.01864	0.03793	0.07396
Causonis timoriensis var. mekongensis	DBH20210706	94087	2006	0.98483	0.96595	0.09674	0.02698	0.03459	0.07507
Causonis trifolia	CPG71908	70504	2231	0.98531	0.95347	0.07455	0.02047	0.04621	0.06776
Pseudocayratia speciosa	LC-07	71705	2088	0.9767	0.93213	0.07178	0.01819	0.05078	0.07058

## Sheet: Table S6
Table S6. Parsimony-informative sites of each ortholog alignment used for phylogeny reconstruction.
Gene	Length	Parsimony-informative Sites
OG0011043	675	283
OG0011045	1242	501
OG0011048	891	434
OG0011049	1995	874
OG0011055	1593	940
OG0011056	747	360
OG0011059	825	450
OG0011060	981	327
OG0011064	1614	833
OG0011065	1176	484
OG0011067	3552	1153
OG0011070	1521	626
OG0011074	1482	535
OG0011075	2721	974
OG0011077	1299	697
OG0011078	420	202
OG0011079	1683	588
OG0011081	1065	417
OG0011085	519	197
OG0011092	3378	1639
OG0011095	777	441
OG0011097	2874	1089
OG0011099	1731	531
OG0011101	1074	373
OG0011104	849	451
OG0011106	621	241
OG0011112	732	377
OG0011115	1029	407
OG0011120	3936	1623
OG0011121	531	259
OG0011123	1032	447
OG0011124	5031	2175
OG0011126	1413	767
OG0011133	636	271
OG0011137	1947	704
OG0011144	1287	604
OG0011145	2004	969
OG0011147	1320	514
OG0011150	612	277
OG0011151	3642	1779
OG0011152	1293	449
OG0011157	714	413
OG0011159	486	175
OG0011162	2178	752
OG0011164	3012	1265
OG0011166	555	175
OG0011169	1638	751
OG0011173	4143	1542
OG0011178	858	407
OG0011180	2139	899
OG0011181	2706	916
OG0011182	2592	863
OG0011184	1935	765
OG0011185	1287	567
OG0011188	861	438
OG0011193	1023	461
OG0011200	924	486
OG0011201	1716	620
OG0011208	1422	530
OG0011209	1026	386
OG0011211	873	424
OG0011213	675	288
OG0011218	1989	756
OG0011227	2394	909
OG0011230	1635	696
OG0011233	1767	768
OG0011234	2310	808
OG0011237	813	315
OG0011238	864	458
OG0011239	4215	1732
OG0011242	2790	1333
OG0011243	1857	750
OG0011245	1035	461
OG0011247	1740	794
OG0011250	438	222
OG0011251	1428	558
OG0011252	465	259
OG0011260	1161	545
OG0011267	3285	1389
OG0011269	831	379
OG0011270	447	188
OG0011280	1356	421
OG0011283	1092	431
OG0011290	2136	802
OG0011293	2136	1206
OG0011294	1683	823
OG0011296	2667	1130
OG0011301	636	263
OG0011303	1458	584
OG0011306	1815	835
OG0011307	1032	465
OG0011308	3558	1565
OG0011310	573	322
OG0011315	1203	465
OG0011317	1008	491
OG0011324	1182	464
OG0011327	2847	1197
OG0011335	1776	837
OG0011339	1011	461
OG0011340	1854	693
OG0011341	2028	883
OG0011343	471	204
OG0011344	1668	647
OG0011345	747	288
OG0011351	1875	556
OG0011352	1344	672
OG0011353	639	193
OG0011354	1230	536
OG0011357	1773	676
OG0011358	1881	1018
OG0011359	1977	728
OG0011362	663	319
OG0011366	870	384
OG0011367	1806	716
OG0011368	1725	852
OG0011369	756	319
OG0011372	1245	488
OG0011375	651	285
OG0011381	1905	914
OG0011384	1392	541
OG0011388	369	143
OG0011389	303	157
OG0011392	585	233
OG0011395	315	137
OG0011396	1290	529
OG0011397	1416	591
OG0011399	2292	954
OG0011400	2088	905
OG0011402	447	196
OG0011405	1515	756
OG0011406	2988	1288
OG0011410	1587	763
OG0011411	2250	540
OG0011423	795	419
OG0011424	5337	1583
OG0011425	1542	696
OG0011427	942	505
OG0011428	1245	513
OG0011441	951	483
OG0011443	750	402
OG0011447	1539	631
OG0011451	1905	772
OG0011452	807	361
OG0011453	3003	1228
OG0011458	2214	865
OG0011460	1401	590
OG0011462	1893	974
OG0011465	525	200
OG0011466	1101	458
OG0011467	1017	401
OG0011468	828	444
OG0011471	1572	538
OG0011472	1530	660
OG0011474	951	464
OG0011478	846	374
OG0011479	594	227
OG0011481	1629	732
OG0011484	1329	459
OG0011485	747	223
OG0011486	1011	374
OG0011492	894	354
OG0011494	726	333
OG0011500	1638	563
OG0011502	1284	715
OG0011503	687	339
OG0011507	3543	2083
OG0011508	939	482
OG0011517	513	231
OG0011523	501	242
OG0011529	759	371
OG0011531	618	254
OG0011535	1569	574
OG0011550	870	388
OG0011560	3243	1388
OG0011566	2652	1312
OG0011571	2847	1178
OG0011574	1101	562
OG0011576	861	375
OG0011577	1842	851
OG0011578	975	312
OG0011581	963	482
OG0011583	6003	2338
OG0011584	2472	1013
OG0011585	492	232
OG0011589	639	232
OG0011590	1023	391
OG0011595	867	359
OG0011598	4059	1655
OG0011601	1347	660
OG0011602	1740	657
OG0011611	1491	608
OG0011615	1092	454
OG0011617	927	455
OG0011629	2457	963
OG0011632	1851	657
OG0011635	945	348
OG0011636	1959	820
OG0011642	1788	648
OG0011650	4824	2270
OG0011654	906	474
OG0011655	1260	549
OG0011656	1383	610
OG0011661	3450	1399
OG0011677	1005	478
OG0011678	1167	726
OG0011683	510	255
OG0011684	1203	637
OG0011686	630	273
OG0011687	2268	934
OG0011688	1452	581
OG0011691	723	376
OG0011692	1188	461
OG0011703	2340	919
OG0011704	2397	1230
OG0011708	552	201
OG0011711	3789	1350
OG0011712	966	402
OG0011716	1440	662
OG0011717	1218	542
OG0011718	633	275
OG0011720	1779	799
OG0011725	1221	492
OG0011729	4851	2186
OG0011733	1410	582
OG0011734	522	218
OG0011735	579	214
OG0011736	948	399
OG0011737	1074	484
OG0011738	729	385
OG0011741	2847	1265
OG0011744	1572	776
OG0011746	1083	503
OG0011747	942	322
OG0011751	1455	581
OG0011753	591	237
OG0011754	3072	1185
OG0011759	1089	511
OG0011762	1641	567
OG0011772	807	330
OG0011777	1038	544
OG0011779	2232	1076
OG0011783	393	180
OG0011785	888	436
OG0011790	654	316
OG0011797	1077	338
OG0011802	666	364
OG0011806	1746	725
OG0011809	1194	369
OG0011815	756	351
OG0011816	3315	1487
OG0011821	2085	854
OG0011830	747	334
OG0011835	1656	691
OG0011840	756	344
OG0011844	1395	784
OG0011845	1272	457
OG0011847	1986	1012
OG0011848	1404	560
OG0011850	1956	801
OG0011854	594	328
OG0011857	2013	869
OG0011873	1926	847
OG0011875	1317	525
OG0011876	939	553
OG0011878	3231	1676
OG0011882	1857	615
OG0011885	1011	496
OG0011887	6858	3092
OG0011889	2217	834
OG0011892	1149	561
OG0011897	675	173
OG0011899	972	495
OG0011907	1506	613
OG0011909	4593	1959
OG0011911	504	212
OG0011912	6522	2575
OG0011913	2103	922
OG0011914	699	311
OG0011918	2592	939
OG0011920	696	286
OG0011921	4179	1997
OG0011923	1596	652
OG0011926	2262	849
OG0011929	1626	619
OG0011936	2898	1479
OG0011937	432	141
OG0011941	852	350
OG0011942	2946	1197
OG0011946	3348	1680
OG0011949	2733	1339
OG0011968	684	289
OG0011970	1323	619
OG0011978	879	333
OG0011986	1815	737
OG0011989	5262	2099
OG0011994	1353	473
OG0011995	963	496
OG0012000	624	339
OG0012008	507	251
OG0012013	840	376
OG0012014	1566	617
OG0012015	1482	535
OG0012021	1206	539
OG0012022	585	228
OG0012027	1755	922
OG0012029	1455	703
OG0012030	1437	613
OG0012040	492	235
OG0012045	1395	647
OG0012047	1431	628
OG0012052	2070	954
OG0012056	1611	512
OG0012057	1407	672
OG0012061	1323	554
OG0012067	2016	724
OG0012070	945	359
OG0012072	1395	468
OG0012077	1119	450
OG0012080	3141	1239
OG0012081	813	447
OG0012085	3567	1573
OG0012086	1302	535
OG0012089	1062	483
OG0012092	1104	513
OG0012098	1071	420
OG0012101	531	220
OG0012102	813	295
OG0012105	807	370
OG0012107	1419	481
OG0012108	1032	481
OG0012109	960	344
OG0012111	2502	769
OG0012123	1095	418
OG0012128	978	546
OG0012131	960	415
OG0012139	954	426
OG0012140	2337	1016
OG0012143	1587	621
OG0012152	819	472
OG0012154	2226	1112
OG0012158	717	393
OG0012164	1410	601
OG0012169	1020	407
OG0012173	2316	819
OG0012174	666	253
OG0012175	1875	592
OG0012176	1749	629
OG0012178	1437	540
OG0012179	519	240
OG0012182	1527	670
OG0012186	714	325
OG0012188	933	321
OG0012190	5652	2592
OG0012197	1224	521
OG0012198	1299	463
OG0012199	1065	417
OG0012200	603	275
OG0012204	1425	563
OG0012207	975	387
OG0012211	630	321
OG0012215	1101	477
OG0012217	1422	480
OG0012218	2121	851
OG0012219	660	243
OG0012221	1362	551
OG0012222	1269	731
OG0012227	633	282
OG0012228	1278	650
OG0012232	798	380
OG0012233	948	383
OG0012234	1395	703
OG0012235	1239	512
OG0012236	1662	740
OG0012242	564	227
OG0012244	2373	930
OG0012245	801	303
OG0012248	810	409
OG0012256	1248	351
OG0012257	459	233
OG0012259	2130	957
OG0012260	1308	425
OG0012262	1263	551
OG0012269	1353	439
OG0012270	2487	999
OG0012274	825	329
OG0012285	717	387
OG0012289	1392	740
OG0012292	2235	1007
OG0012293	1818	622
OG0012298	738	319
OG0012304	1032	450
OG0012309	1653	615
OG0012312	1425	763
OG0012314	1071	390
OG0012315	672	265
OG0012317	744	330
OG0012318	1668	547
OG0012320	615	220
OG0012321	1332	665
OG0012327	447	243
OG0012330	675	292
OG0012332	1008	465
OG0012337	762	281
OG0012345	3396	1160
OG0012351	855	366
OG0012357	1554	701
OG0012361	2586	1005
OG0012364	1590	593
OG0012366	1092	596
OG0012368	1059	395
OG0012372	822	313
OG0012374	2535	942
OG0012376	1710	653
OG0012379	1107	433
OG0012383	531	270
OG0012385	735	301
OG0012388	3447	1366
OG0012393	1008	474
OG0012399	723	374
OG0012400	957	364
OG0012404	645	291
OG0012414	981	362
OG0012416	789	325
OG0012424	1887	734
OG0012426	792	397
OG0012427	2961	1208
OG0012428	1263	655
OG0012435	783	285
OG0012444	999	376
OG0012450	2868	1476
OG0012451	1287	582
OG0012453	675	242
OG0012459	8127	3632
OG0012461	1263	459
OG0012462	1920	813
OG0012463	687	290
OG0012464	417	211
OG0012468	1539	726
OG0012470	1209	403
OG0012482	726	379
OG0012483	1110	433
OG0012487	744	439
OG0012491	2112	808
OG0012493	1041	453
OG0012496	7437	3214
OG0012499	1767	863
OG0012502	501	225
OG0012503	1044	538
OG0012511	1476	693
OG0012512	813	435
OG0012513	798	326
OG0012515	501	259
OG0012517	1302	503
OG0012518	2148	807
OG0012519	1941	713
OG0012521	387	178
OG0012522	795	338
OG0012523	4026	2069
OG0012525	819	337
OG0012526	1071	530
OG0012528	1749	813
OG0012531	501	216
OG0012533	1680	626
OG0012535	1851	882
OG0012536	2331	1116
OG0012538	1161	522
OG0012540	1860	822
OG0012541	3279	1363
OG0012544	1119	590
OG0012545	753	337
OG0012546	1110	546
OG0012549	1278	515
OG0012550	672	341
OG0012552	930	358
OG0012556	1551	555
OG0012560	744	293
OG0012561	1002	427
OG0012562	1332	664
OG0012565	1383	539
OG0012566	468	211
OG0012575	1260	558
OG0012581	1203	554
OG0012582	2424	1185
OG0012602	876	409
OG0012606	657	381
OG0012607	3204	1548
OG0012618	2115	897
OG0012622	1857	801
OG0012625	930	484
OG0012626	1860	1062
OG0012630	1761	741
OG0012632	2703	990
OG0012642	4203	1751
OG0012644	834	405
OG0012650	609	278
OG0012651	1356	617
OG0012652	2037	845
OG0012654	2511	993
OG0012655	2085	695
OG0012656	1035	335
OG0012659	1551	623
OG0012663	960	440
OG0012664	774	346
OG0012668	375	195
OG0012673	606	326
OG0012683	1482	470
OG0012692	939	337
OG0012699	726	410
OG0012701	1191	564
OG0012703	1008	381
OG0012707	1197	498
OG0012709	1728	647
OG0012710	480	164
OG0012713	1305	620
OG0012721	855	376
OG0012725	468	221
OG0012728	786	350
OG0012730	1098	378
OG0012733	531	275
OG0012736	1053	476
OG0012737	1572	776
OG0012744	1026	331
OG0012750	1110	496
OG0012753	993	339
OG0012754	2616	813
OG0012759	1188	395
OG0012760	591	248
OG0012767	2319	985
OG0012768	960	459
OG0012769	462	222
OG0012782	1533	687
OG0012787	879	389
OG0012795	1110	406
OG0012798	1011	437
OG0012799	4239	1451
OG0012800	573	279
OG0012802	1881	887
OG0012807	3360	1427
OG0012816	1560	763
OG0012821	1305	602
OG0012826	531	140
OG0012827	2544	1068
OG0012828	1077	425
OG0012829	885	379
OG0012831	1668	640
OG0012832	936	475
OG0012834	861	473
OG0012840	2067	644
OG0012841	996	381
OG0012846	849	342
OG0012848	1254	440
OG0012852	1056	544
OG0012855	651	307
OG0012862	579	263
OG0012863	1905	709
OG0012866	1569	456
OG0012868	1152	446
OG0012874	3573	1277
OG0012876	882	375
OG0012885	591	353
OG0012893	2793	1006
OG0012896	3579	995
OG0012897	1341	605
OG0012901	867	373
OG0012907	699	327
OG0012909	579	373
OG0012910	2283	978
OG0012913	900	350
OG0012924	2799	1129
OG0012928	2538	758
OG0012931	1203	587
OG0012934	7056	2756
OG0012935	618	260
OG0012940	3291	1425
OG0012942	5046	1800
OG0012946	1539	613
OG0012950	408	133
OG0012951	2163	937
OG0012953	1941	712
OG0012962	888	416
OG0012970	2154	837
OG0012973	3687	1546
OG0012975	450	206
OG0012979	990	412
OG0012990	678	336
OG0012991	654	290
OG0012992	978	402
OG0012994	528	263
OG0012997	1701	661
OG0012998	432	155
OG0013000	1914	662
OG0013005	2016	762
OG0013009	1677	639
OG0013010	1002	579
OG0013011	942	393
OG0013013	1065	453
OG0013014	1326	608
OG0013019	1140	509
OG0013021	978	496
OG0013022	774	275
OG0013023	2430	935
OG0013030	633	237
OG0013032	2358	785
OG0013036	939	407
OG0013037	2199	769
OG0013040	1749	638
OG0013043	1977	1069
OG0013046	936	292
OG0013049	933	465
OG0013053	1818	782
OG0013054	1080	631
OG0013063	7398	2578
OG0013066	1170	403
OG0013072	1314	610
OG0013073	1824	950
OG0013075	3561	1356
OG0013077	1356	635
OG0013078	1023	471
OG0013085	492	155
OG0013088	600	242
OG0013089	1302	701
OG0013093	1002	411
OG0013094	1140	499
OG0013095	1068	495
OG0013104	657	359
OG0013109	1284	629
OG0013114	2025	712
OG0013121	1941	921
OG0013123	1398	603
OG0013125	1098	564
OG0013128	1290	646
OG0013133	1230	471
OG0013142	537	250
OG0013145	1911	696
OG0013146	522	303
OG0013150	1752	815
OG0013151	1254	513
OG0013158	795	314
OG0013159	1395	520
OG0013166	720	338
OG0013168	1212	535
OG0013172	1590	734
OG0013176	1314	515
OG0013179	1128	436
OG0013183	684	370
OG0013192	897	409
OG0013195	1632	650
OG0013198	5556	2494
OG0013206	867	331
OG0013213	477	251
OG0013217	1233	496
OG0013219	816	341
OG0013221	984	513
OG0013223	2505	970
OG0013225	1167	526
OG0013231	1251	583
OG0013235	537	217
OG0013237	1683	704
OG0013238	453	201
OG0013242	360	199
OG0013245	2376	743
OG0013246	1839	768
OG0013252	576	263
OG0013256	1509	625
OG0013258	2184	930
OG0013263	1197	353
OG0013264	2175	819
OG0013269	1899	572
OG0013276	993	376
OG0013277	3348	1320
OG0013280	1671	550
OG0013285	2232	1044
OG0013291	480	253
OG0013293	1362	473
OG0013294	1650	606
OG0013296	1086	469
OG0013299	672	331
OG0013301	1107	356
OG0013304	1434	663
OG0013309	657	342
OG0013311	2217	1021
OG0013313	726	371
OG0013324	510	169
OG0013328	750	282
OG0013332	672	295
OG0013336	3291	1499
OG0013341	1716	654
OG0013345	1803	713
OG0013349	1350	694
OG0013355	2643	1033
OG0013363	1083	540
OG0013365	3609	1256
OG0013366	1311	588
OG0013372	1134	514
OG0013375	1458	591
OG0013379	1695	812
OG0013380	1359	431
OG0013389	1146	551
OG0013390	1191	405
OG0013391	1059	455
OG0013393	963	365
OG0013397	447	174
OG0013403	1089	477
OG0013410	1305	603
OG0013417	1245	511
OG0013420	1599	775
OG0013424	1554	525
OG0013430	2247	979
OG0013433	696	306
OG0013443	1149	405
OG0013444	1380	509
OG0013445	2004	776
OG0013447	4386	2082
OG0013449	1593	539
OG0013456	1092	495
OG0013457	2805	914
OG0013459	579	290
OG0013463	897	460
OG0013469	1782	722
OG0013474	507	215
OG0013476	96	49
OG0013479	900	447
OG0013480	783	315
OG0013481	2583	1122
OG0013492	819	460
OG0013495	567	272
OG0013498	1119	584
OG0013500	399	214
OG0013511	963	299
OG0013514	1953	785
OG0013516	1023	399
OG0013522	999	431
OG0013525	804	374
OG0013527	1491	670
OG0013532	6504	3268
OG0013534	843	356
OG0013537	843	303
OG0013544	3243	1333
OG0013547	411	225
OG0013549	1062	476
OG0013556	1113	495
OG0013559	2784	933
OG0013565	2010	1040
OG0013579	1743	808
OG0013585	993	426
OG0013588	936	432
OG0013592	645	246
OG0013594	2673	1311
OG0013595	1263	477
OG0013596	1011	472
OG0013602	2136	1153
OG0013603	1827	537
OG0013609	1083	549
OG0013610	921	360
OG0013611	1329	596
OG0013612	1731	770
OG0013616	1596	663
OG0013617	600	259
OG0013622	765	315
OG0013624	1353	575
OG0013628	984	511
OG0013632	1584	792
OG0013638	2223	745
OG0013642	2940	1318
OG0013646	813	248
OG0013648	1098	430
OG0013660	897	353
OG0013661	762	352
OG0013663	1032	482
OG0013664	3870	1770
OG0013665	2778	1305
OG0013666	1245	655
OG0013669	1161	532
OG0013678	1530	514
OG0013680	813	268
OG0013685	546	275
OG0013686	1158	346
OG0013689	912	395
OG0013691	1335	590
OG0013693	1098	441
OG0013696	1089	434
OG0013713	516	306
OG0013719	933	460
OG0013723	933	297
OG0013730	1335	578
OG0013733	4164	1457
OG0013734	840	420
OG0013742	546	270
OG0013743	861	318
OG0013749	804	416
OG0013763	987	338
OG0013764	921	351
OG0013770	1275	539
OG0013774	1131	486
OG0013775	1035	299
OG0013780	3387	1059
OG0013783	546	315
OG0013791	462	223
OG0013801	1701	791
OG0013808	6657	2410
OG0013809	1023	378
OG0013810	450	229
OG0013818	1017	461
OG0013833	1551	773
OG0013858	1143	451
OG0013860	1314	541
OG0013861	465	142
OG0013862	2937	916
OG0013869	1074	572
OG0013877	810	404

## Sheet: Table S7
Table S7. The datasets used in this study and the analyses conducted on the datasets.
Dataset		136taxa-79pd	136taxa-810nu	23taxa-810nu	8taxa-810nu	6 transcriptomes	76taxa-79pd	76taxa-50nu
Genome		Plastid	Nuclear	Nuclear	Nuclear	Nuclear	Plastid	Nuclear
Analyses	Phylogeny reconstrcution	√	√
	Phylogenetic discordance analyses			√
	Assessment of relative contribution on conflicts			√
	D-statistics calculation			√
	Phylogenetic network inference				√
	Ks plot					√
	LCA reconciliation					√
	GO enrichment					√
	Divergence time estimation						√	√
	Ancestral area reconstruction						√	√

## Sheet: Table S8
Table S8. D-statistic test results on quartets of the combinations of species from Parthenocissus, with P. speciosa as the outgroup. P-values were adjusted with the Benjamini–Hochberg method.
Species 1	Species 2	Species 3	D-statistic	Z-score	P-value (adjusted)	f4-ratio	BBAA	ABBA	BABA
Causonis_australasica_1369_AU015	Causonis_clematidea_AU036	Causonis_ciliifera_CPG41949	0.166667	1.80448	0.102947	0.0113086	1123	98	70
Causonis_ciliifera_CPG41949	Causonis_corniculata_CPG19407	Causonis_australasica_1369_AU015	0.127753	2.33953	0.0409225	0.0280872	379	256	198
Causonis_ciliifera_CPG41949	Causonis_corniculata_CPG41978	Causonis_australasica_1369_AU015	0.0313725	0.564889	0.657331	0.00774818	361	263	247
Causonis_ciliifera_CPG41949	Causonis_daliensis_CPG23810	Causonis_australasica_1369_AU015	0.15812	2.92451	0.009625	0.0358354	360	271	197
Causonis_daliensis_CPG41826	Causonis_ciliifera_CPG41949	Causonis_australasica_1369_AU015	0.0224033	0.4526	0.754203	0.00529865	398	251	240
Causonis_ciliifera_CPG41949	Causonis_daliensis_CPG41946	Causonis_australasica_1369_AU015	0.110694	2.15806	0.0673647	0.0285714	361	296	237
Causonis_ciliifera_CPG41949	Causonis_fugongensis_CPG32918	Causonis_australasica_1369_AU015	0.173913	3.25233	0.00397979	0.042615	356	297	209
Causonis_ciliifera_CPG41949	Causonis_glauca_CPG03236	Causonis_australasica_1369_AU015	0.12854	2.32039	0.0399855	0.0285714	373	259	200
Causonis_ciliifera_CPG41949	Causonis_glauca_CPG23728	Causonis_australasica_1369_AU015	0.175542	3.29281	0.00383283	0.0430993	362	298	209
Causonis_ciliifera_CPG41949	Causonis_japonica_var_japonica_CPG07730	Causonis_australasica_1369_AU015	0.229209	4.20339	0.000121746	0.0547215	362	303	190
Causonis_ciliifera_CPG41949	Causonis_japonica_var_pseudotrifolia_LC_10	Causonis_australasica_1369_AU015	0.0632911	1.15946	0.355868	0.0121065	405	210	185
Causonis_ciliifera_CPG41949	Causonis_maritima_1374_AU020	Causonis_australasica_1369_AU015	0.0962199	1.89006	0.102044	0.0271186	384	319	263
Causonis_ciliifera_CPG41949	Causonis_medogensis_CPG26285	Causonis_australasica_1369_AU015	0.076087	1.35446	0.221963	0.020339	397	297	255
Causonis_ciliifera_CPG41949	Causonis_mollis_CPG23617	Causonis_australasica_1369_AU015	0.196755	3.53365	0.000865701	0.0469734	358	295	198
Causonis_ciliifera_CPG41949	Causonis_montana_CPG25342	Causonis_australasica_1369_AU015	0.217573	4.01392	0.000313046	0.0503632	356	291	187
Causonis_ciliifera_CPG41949	Causonis_sessilifolia_MP2511	Causonis_australasica_1369_AU015	0.0244821	0.465734	0.718201	0.0062954	392	272	259
Causonis_ciliifera_CPG41949	Causonis_tenuifolia_CPG38698	Causonis_australasica_1369_AU015	0.106509	1.57864	0.158887	0.0174334	809	187	151
Causonis_timoriensis_var_mekongensis_DBH20210706	Causonis_ciliifera_CPG41949	Causonis_australasica_1369_AU015	0.00813008	0.113732	0.931199	0.00145068	821	186	183
Causonis_trifolia_CPG71908	Causonis_ciliifera_CPG41949	Causonis_australasica_1369_AU015	0.0566038	1.09122	0.373726	0.0129063	413	252	225
Causonis_ciliifera_CPG41949	Causonis_wentsiana_CPG25344	Causonis_australasica_1369_AU015	0.112033	2.03406	0.0701743	0.0261501	369	268	214
Causonis_australasica_1369_AU015	Causonis_clematidea_AU036	Causonis_corniculata_CPG19407	0.0175439	0.187566	0.886425	0.00120724	1079	87	84
Causonis_clematidea_AU036	Causonis_australasica_1369_AU015	Causonis_corniculata_CPG41978	0.244444	2.63226	0.0105364	0.017094	1149	112	68
Causonis_clematidea_AU036	Causonis_australasica_1369_AU015	Causonis_daliensis_CPG23810	0.037037	0.380914	0.764244	0.00259853	1063	84	78
Causonis_clematidea_AU036	Causonis_australasica_1369_AU015	Causonis_daliensis_CPG41826	0.0731707	0.784776	0.506138	0.00400267	1152	88	76
Causonis_clematidea_AU036	Causonis_australasica_1369_AU015	Causonis_daliensis_CPG41946	0.0310559	0.329903	0.80047	0.00200562	1077	83	78
Causonis_clematidea_AU036	Causonis_australasica_1369_AU015	Causonis_fugongensis_CPG32918	0.252874	2.85696	0.0106625	0.0190807	1074	109	65
Causonis_clematidea_AU036	Causonis_australasica_1369_AU015	Causonis_glauca_CPG03236	0.152174	1.57469	0.139358	0.0124389	1100	106	78
Causonis_clematidea_AU036	Causonis_australasica_1369_AU015	Causonis_glauca_CPG23728	0.171271	1.74063	0.103049	0.0139076	1070	106	75
Causonis_clematidea_AU036	Causonis_australasica_1369_AU015	Causonis_japonica_var_japonica_CPG07730	0.206897	2.19411	0.0390143	0.0169252	1045	105	69
Causonis_australasica_1369_AU015	Causonis_clematidea_AU036	Causonis_japonica_var_pseudotrifolia_LC_10	0.0506329	0.520011	0.681618	0.00384061	1103	83	75
Causonis_clematidea_AU036	Causonis_australasica_1369_AU015	Causonis_maritima_1374_AU020	0.035533	0.41449	0.756379	0.0019926	1099	102	95
Causonis_clematidea_AU036	Causonis_australasica_1369_AU015	Causonis_medogensis_CPG26285	0.104167	1.06555	0.32484	0.00522603	1117	106	86
Causonis_clematidea_AU036	Causonis_australasica_1369_AU015	Causonis_mollis_CPG23617	0.152542	1.59768	0.141053	0.0122227	1058	102	75
Causonis_australasica_1369_AU015	Causonis_clematidea_AU036	Causonis_montana_CPG25342	0.0559006	0.568741	0.649129	0.00433735	1025	85	76
Causonis_clematidea_AU036	Causonis_australasica_1369_AU015	Causonis_sessilifolia_MP2511	0.180851	1.98327	0.0635727	0.0105003	1151	111	77
Causonis_clematidea_AU036	Causonis_australasica_1369_AU015	Causonis_tenuifolia_CPG38698	0.0931677	0.952265	0.404658	0.00619835	1105	88	73
Causonis_clematidea_AU036	Causonis_australasica_1369_AU015	Causonis_timoriensis_var_mekongensis_DBH20210706	0.0295858	0.314602	0.816741	0.00218055	1143	87	82
Causonis_australasica_1369_AU015	Causonis_clematidea_AU036	Causonis_trifolia_CPG71908	0.0514286	0.570757	0.652338	0.0026938	1163	92	83
Causonis_australasica_1369_AU015	Causonis_clematidea_AU036	Causonis_wentsiana_CPG25344	0.0113636	0.11998	0.929211	0.000716589	1086	89	87
Causonis_corniculata_CPG41978	Causonis_corniculata_CPG19407	Causonis_australasica_1369_AU015	0.157895	1.83732	0.0788008	0.0204978	1357	154	112
Causonis_corniculata_CPG19407	Causonis_daliensis_CPG23810	Causonis_australasica_1369_AU015	0.0879121	0.985306	0.406908	0.0079721	1381	99	83
Causonis_daliensis_CPG41826	Causonis_corniculata_CPG19407	Causonis_australasica_1369_AU015	0.258427	3.25628	0.00169191	0.033237	1371	168	99
Causonis_corniculata_CPG19407	Causonis_daliensis_CPG41946	Causonis_australasica_1369_AU015	0.00404858	0.0467398	0.968472	0.000498256	1412	124	123
Causonis_corniculata_CPG19407	Causonis_fugongensis_CPG32918	Causonis_australasica_1369_AU015	0.0955414	1.20523	0.270931	0.0149477	1101	172	142
Causonis_corniculata_CPG19407	Causonis_glauca_CPG03236	Causonis_australasica_1369_AU015	0.0044843	0.0506352	0.967676	0.000498256	1386	112	111
Causonis_corniculata_CPG19407	Causonis_glauca_CPG23728	Causonis_australasica_1369_AU015	0.112727	1.28288	0.258759	0.0154459	1399	153	122
Causonis_corniculata_CPG19407	Causonis_japonica_var_japonica_CPG07730	Causonis_australasica_1369_AU015	0.210728	2.57225	0.0118523	0.0274041	1142	158	103
Causonis_japonica_var_pseudotrifolia_LC_10	Causonis_corniculata_CPG19407	Causonis_australasica_1369_AU015	0.133603	1.61632	0.137749	0.0161765	1135	140	107
Causonis_maritima_1374_AU020	Causonis_corniculata_CPG19407	Causonis_australasica_1369_AU015	0.00434783	0.0671521	0.952468	0.00099552	586	231	229
Causonis_medogensis_CPG26285	Causonis_corniculata_CPG19407	Causonis_australasica_1369_AU015	0.047619	0.556126	0.615835	0.00790905	1286	176	160
Causonis_corniculata_CPG19407	Causonis_mollis_CPG23617	Causonis_australasica_1369_AU015	0.146067	1.70663	0.120424	0.019432	1424	153	114
Causonis_corniculata_CPG19407	Causonis_montana_CPG25342	Causonis_australasica_1369_AU015	0.216981	2.48557	0.0195165	0.0229198	1313	129	83
Causonis_sessilifolia_MP2511	Causonis_corniculata_CPG19407	Causonis_australasica_1369_AU015	0.0947368	1.62513	0.133591	0.0219298	565	260	215
Causonis_tenuifolia_CPG38698	Causonis_corniculata_CPG19407	Causonis_australasica_1369_AU015	0.0506912	0.85835	0.45368	0.0108428	373	228	206
Causonis_timoriensis_var_mekongensis_DBH20210706	Causonis_corniculata_CPG19407	Causonis_australasica_1369_AU015	0.125257	2.15136	0.0437634	0.0294971	361	274	213
Causonis_trifolia_CPG71908	Causonis_corniculata_CPG19407	Causonis_australasica_1369_AU015	0.185996	2.99515	0.00211783	0.040631	575	271	186
Causonis_wentsiana_CPG25344	Causonis_corniculata_CPG19407	Causonis_australasica_1369_AU015	0.0162602	0.202414	0.875686	0.00198906	1114	125	121
Causonis_corniculata_CPG41978	Causonis_daliensis_CPG23810	Causonis_australasica_1369_AU015	0.19863	2.50169	0.0185998	0.0283065	1267	175	117
Causonis_daliensis_CPG41826	Causonis_corniculata_CPG41978	Causonis_australasica_1369_AU015	0.106719	1.21094	0.275054	0.0130058	1547	140	113
Causonis_corniculata_CPG41978	Causonis_daliensis_CPG41946	Causonis_australasica_1369_AU015	0.122507	1.51391	0.152051	0.0209858	1273	197	154
Causonis_corniculata_CPG41978	Causonis_fugongensis_CPG32918	Causonis_australasica_1369_AU015	0.227848	2.88236	0.00397979	0.0351391	1107	194	122
Causonis_corniculata_CPG41978	Causonis_glauca_CPG03236	Causonis_australasica_1369_AU015	0.181435	2.07824	0.0392405	0.0209858	1257	140	97
Causonis_corniculata_CPG41978	Causonis_glauca_CPG23728	Causonis_australasica_1369_AU015	0.242525	2.95523	0.00383093	0.0356271	1251	187	114
Causonis_corniculata_CPG41978	Causonis_japonica_var_japonica_CPG07730	Causonis_australasica_1369_AU015	0.309904	3.83491	7.63817e-05	0.0473402	1156	205	108
Causonis_corniculata_CPG41978	Causonis_japonica_var_pseudotrifolia_LC_10	Causonis_australasica_1369_AU015	0.0318021	0.379318	0.753845	0.00439239	1119	146	137
Causonis_corniculata_CPG41978	Causonis_maritima_1374_AU020	Causonis_australasica_1369_AU015	0.0772201	1.25486	0.22529	0.0195217	584	279	239
Causonis_corniculata_CPG41978	Causonis_medogensis_CPG26285	Causonis_australasica_1369_AU015	0.0764706	0.915722	0.384305	0.0126891	1302	183	157
Causonis_corniculata_CPG41978	Causonis_mollis_CPG23617	Causonis_australasica_1369_AU015	0.296703	3.41256	0.000345356	0.0395315	1278	177	96
Causonis_corniculata_CPG41978	Causonis_montana_CPG25342	Causonis_australasica_1369_AU015	0.285714	3.24259	0.000633022	0.0429478	1252	198	110
Causonis_sessilifolia_MP2511	Causonis_corniculata_CPG41978	Causonis_australasica_1369_AU015	0.00650759	0.108075	0.931199	0.00146199	571	232	229
Causonis_corniculata_CPG41978	Causonis_tenuifolia_CPG38698	Causonis_australasica_1369_AU015	0.0377358	0.645177	0.577529	0.00976086	366	275	255
Causonis_timoriensis_var_mekongensis_DBH20210706	Causonis_corniculata_CPG41978	Causonis_australasica_1369_AU015	0.0330435	0.538892	0.641273	0.00918762	357	297	278
Causonis_trifolia_CPG71908	Causonis_corniculata_CPG41978	Causonis_australasica_1369_AU015	0.0897704	1.43389	0.163346	0.0205545	572	261	218
Causonis_corniculata_CPG41978	Causonis_wentsiana_CPG25344	Causonis_australasica_1369_AU015	0.115854	1.43708	0.164807	0.0185456	1151	183	145
Causonis_daliensis_CPG41826	Causonis_daliensis_CPG23810	Causonis_australasica_1369_AU015	0.352697	4.20795	4.83219e-05	0.0409441	1370	163	78
Causonis_daliensis_CPG41946	Causonis_daliensis_CPG23810	Causonis_australasica_1369_AU015	0.0777202	0.814577	0.480514	0.00747757	1500	104	89
Causonis_daliensis_CPG23810	Causonis_fugongensis_CPG32918	Causonis_australasica_1369_AU015	0.0510949	0.616041	0.615949	0.00703164	1125	144	130
Causonis_glauca_CPG03236	Causonis_daliensis_CPG23810	Causonis_australasica_1369_AU015	0.0920245	0.887205	0.473416	0.00747757	1655	89	74
Causonis_daliensis_CPG23810	Causonis_glauca_CPG23728	Causonis_australasica_1369_AU015	0.0731707	0.706663	0.565532	0.0075339	1589	110	95
Causonis_daliensis_CPG23810	Causonis_japonica_var_japonica_CPG07730	Causonis_australasica_1369_AU015	0.174888	2.03764	0.0567868	0.0195881	1159	131	92
Causonis_japonica_var_pseudotrifolia_LC_10	Causonis_daliensis_CPG23810	Causonis_australasica_1369_AU015	0.215859	2.47177	0.0195165	0.0240196	1144	138	89
Causonis_maritima_1374_AU020	Causonis_daliensis_CPG23810	Causonis_australasica_1369_AU015	0.0396476	0.626238	0.578328	0.00895968	610	236	218
Causonis_medogensis_CPG26285	Causonis_daliensis_CPG23810	Causonis_australasica_1369_AU015	0.110345	1.22913	0.231462	0.0158181	1357	161	129
Causonis_daliensis_CPG23810	Causonis_mollis_CPG23617	Causonis_australasica_1369_AU015	0.1133	1.16105	0.306463	0.011552	1550	113	90
Causonis_daliensis_CPG23810	Causonis_montana_CPG25342	Causonis_australasica_1369_AU015	0.185185	1.89502	0.0809772	0.0150678	1439	96	66
Causonis_sessilifolia_MP2511	Causonis_daliensis_CPG23810	Causonis_australasica_1369_AU015	0.130064	2.19423	0.037977	0.0297271	590	265	204
Causonis_tenuifolia_CPG38698	Causonis_daliensis_CPG23810	Causonis_australasica_1369_AU015	0.0900474	1.74937	0.165351	0.0187284	366	230	192
Causonis_timoriensis_var_mekongensis_DBH20210706	Causonis_daliensis_CPG23810	Causonis_australasica_1369_AU015	0.15942	2.75875	0.0105563	0.037234	345	280	203
Causonis_trifolia_CPG71908	Causonis_daliensis_CPG23810	Causonis_australasica_1369_AU015	0.222958	3.53201	0.00030534	0.0482792	564	277	176
Causonis_wentsiana_CPG25344	Causonis_daliensis_CPG23810	Causonis_australasica_1369_AU015	0.0847458	1.0738	0.367478	0.0099453	1140	128	108
Causonis_daliensis_CPG41826	Causonis_daliensis_CPG41946	Causonis_australasica_1369_AU015	0.3125	3.47202	0.00098083	0.0337187	1621	147	77
Causonis_daliensis_CPG41826	Causonis_fugongensis_CPG32918	Causonis_australasica_1369_AU015	0.337884	4.48147	7.86226e-06	0.0476879	1113	196	97
Causonis_daliensis_CPG41826	Causonis_glauca_CPG03236	Causonis_australasica_1369_AU015	0.307018	3.629	0.000409485	0.0337187	1390	149	79
Causonis_daliensis_CPG41826	Causonis_glauca_CPG23728	Causonis_australasica_1369_AU015	0.37594	4.65051	1.64783e-05	0.0481696	1441	183	83
Causonis_daliensis_CPG41826	Causonis_japonica_var_japonica_CPG07730	Causonis_australasica_1369_AU015	0.4	5.15529	2.9681e-07	0.0597303	1155	217	93
Causonis_daliensis_CPG41826	Causonis_japonica_var_pseudotrifolia_LC_10	Causonis_australasica_1369_AU015	0.145161	1.78219	0.093024	0.017341	1149	142	106
Causonis_daliensis_CPG41826	Causonis_maritima_1374_AU020	Causonis_australasica_1369_AU015	0.125234	2.27866	0.0394749	0.0322736	608	301	234
Causonis_daliensis_CPG41826	Causonis_medogensis_CPG26285	Causonis_australasica_1369_AU015	0.160121	1.8835	0.0626232	0.0255299	1535	192	139
Causonis_daliensis_CPG41826	Causonis_mollis_CPG23617	Causonis_australasica_1369_AU015	0.461538	5.44421	1.23236e-07	0.0520231	1544	171	63
Causonis_daliensis_CPG41826	Causonis_montana_CPG25342	Causonis_australasica_1369_AU015	0.421245	5.16369	3.1435e-07	0.055395	1320	194	79
Causonis_daliensis_CPG41826	Causonis_sessilifolia_MP2511	Causonis_australasica_1369_AU015	0.05	0.916676	0.45288	0.0115607	595	252	228
Causonis_daliensis_CPG41826	Causonis_tenuifolia_CPG38698	Causonis_australasica_1369_AU015	0.0916179	1.73422	0.130961	0.0226397	358	280	233
Causonis_daliensis_CPG41826	Causonis_timoriensis_var_mekongensis_DBH20210706	Causonis_australasica_1369_AU015	0.0155039	0.293729	0.833034	0.00385356	372	262	254
Causonis_trifolia_CPG71908	Causonis_daliensis_CPG41826	Causonis_australasica_1369_AU015	0.0350877	0.586293	0.625179	0.00764818	603	236	220
Causonis_daliensis_CPG41826	Causonis_wentsiana_CPG25344	Causonis_australasica_1369_AU015	0.221843	2.83573	0.00544795	0.0313102	1203	179	114
Causonis_daliensis_CPG41946	Causonis_fugongensis_CPG32918	Causonis_australasica_1369_AU015	0.105455	1.33754	0.221963	0.0144566	1115	152	123
Causonis_glauca_CPG03236	Causonis_daliensis_CPG41946	Causonis_australasica_1369_AU015	0	0	1	0	1489	123	123
Causonis_daliensis_CPG41946	Causonis_glauca_CPG23728	Causonis_australasica_1369_AU015	0.153061	1.51862	0.19778	0.0149551	1637	113	83
Causonis_daliensis_CPG41946	Causonis_japonica_var_japonica_CPG07730	Causonis_australasica_1369_AU015	0.225	2.70306	0.00823631	0.0269192	1165	147	93
Causonis_japonica_var_pseudotrifolia_LC_10	Causonis_daliensis_CPG41946	Causonis_australasica_1369_AU015	0.116438	1.36019	0.197202	0.0166667	1140	163	129
Causonis_maritima_1374_AU020	Causonis_daliensis_CPG41946	Causonis_australasica_1369_AU015	0.00650759	0.110118	0.931199	0.00149328	619	232	229
Causonis_medogensis_CPG26285	Causonis_daliensis_CPG41946	Causonis_australasica_1369_AU015	0.0576271	0.669274	0.566422	0.00840336	1408	156	139
Causonis_daliensis_CPG41946	Causonis_mollis_CPG23617	Causonis_australasica_1369_AU015	0.228916	1.97438	0.0528922	0.0189432	1790	102	64
Causonis_daliensis_CPG41946	Causonis_montana_CPG25342	Causonis_australasica_1369_AU015	0.257143	2.78598	0.00773494	0.0224327	1413	110	65
Causonis_sessilifolia_MP2511	Causonis_daliensis_CPG41946	Causonis_australasica_1369_AU015	0.0871212	1.56063	0.1642	0.0224172	586	287	241
Causonis_tenuifolia_CPG38698	Causonis_daliensis_CPG41946	Causonis_australasica_1369_AU015	0.0462777	0.922167	0.486769	0.0113356	359	260	237
Causonis_timoriensis_var_mekongensis_DBH20210706	Causonis_daliensis_CPG41946	Causonis_australasica_1369_AU015	0.123506	2.2219	0.0438274	0.0299807	348	282	220
Causonis_trifolia_CPG71908	Causonis_daliensis_CPG41946	Causonis_australasica_1369_AU015	0.174089	2.83985	0.00441973	0.041109	613	290	204
Causonis_wentsiana_CPG25344	Causonis_daliensis_CPG41946	Causonis_australasica_1369_AU015	0.0180505	0.224966	0.861865	0.00248633	1151	141	136
Causonis_glauca_CPG03236	Causonis_fugongensis_CPG32918	Causonis_australasica_1369_AU015	0.119342	1.45076	0.201904	0.0144566	1128	136	107
Causonis_fugongensis_CPG32918	Causonis_glauca_CPG23728	Causonis_australasica_1369_AU015	0.00398406	0.0485065	0.968472	0.000505817	1107	126	125
Causonis_fugongensis_CPG32918	Causonis_japonica_var_japonica_CPG07730	Causonis_australasica_1369_AU015	0.105485	1.1762	0.269267	0.0126454	1130	131	106
Causonis_japonica_var_pseudotrifolia_LC_10	Causonis_fugongensis_CPG32918	Causonis_australasica_1369_AU015	0.227437	2.65255	0.00940704	0.0308824	1119	170	107
Causonis_maritima_1374_AU020	Causonis_fugongensis_CPG32918	Causonis_australasica_1369_AU015	0.0701754	1.10627	0.283042	0.0159283	611	244	212
Causonis_medogensis_CPG26285	Causonis_fugongensis_CPG32918	Causonis_australasica_1369_AU015	0.136905	1.6565	0.0961114	0.0227385	1095	191	145
Causonis_fugongensis_CPG32918	Causonis_mollis_CPG23617	Causonis_australasica_1369_AU015	0.0382979	0.461118	0.715211	0.00455235	1133	122	113
Causonis_fugongensis_CPG32918	Causonis_montana_CPG25342	Causonis_australasica_1369_AU015	0.0634921	0.73494	0.533968	0.00809307	1133	134	118
Causonis_sessilifolia_MP2511	Causonis_fugongensis_CPG32918	Causonis_australasica_1369_AU015	0.164114	3.00541	0.00667575	0.0365497	589	266	191
Causonis_tenuifolia_CPG38698	Causonis_fugongensis_CPG32918	Causonis_australasica_1369_AU015	0.1	1.77178	0.104915	0.0256284	370	286	234
Causonis_timoriensis_var_mekongensis_DBH20210706	Causonis_fugongensis_CPG32918	Causonis_australasica_1369_AU015	0.166362	2.74317	0.00552499	0.0440039	333	319	228
Causonis_trifolia_CPG71908	Causonis_fugongensis_CPG32918	Causonis_australasica_1369_AU015	0.23614	3.96748	7.87735e-05	0.0549713	568	301	186
Causonis_wentsiana_CPG25344	Causonis_fugongensis_CPG32918	Causonis_australasica_1369_AU015	0.10625	1.33234	0.225307	0.016907	1067	177	143
Causonis_glauca_CPG03236	Causonis_glauca_CPG23728	Causonis_australasica_1369_AU015	0.166667	1.59004	0.163346	0.0149551	1625	105	75
Causonis_glauca_CPG03236	Causonis_japonica_var_japonica_CPG07730	Causonis_australasica_1369_AU015	0.226891	2.52832	0.0134047	0.0269192	1161	146	92
Causonis_japonica_var_pseudotrifolia_LC_10	Causonis_glauca_CPG03236	Causonis_australasica_1369_AU015	0.160377	1.80181	0.0951296	0.0166667	1166	123	89
Causonis_maritima_1374_AU020	Causonis_glauca_CPG03236	Causonis_australasica_1369_AU015	0.00639659	0.101942	0.933284	0.00149328	595	236	233
Causonis_medogensis_CPG26285	Causonis_glauca_CPG03236	Causonis_australasica_1369_AU015	0.0557377	0.618172	0.58323	0.00840336	1386	161	144
Causonis_glauca_CPG03236	Causonis_mollis_CPG23617	Causonis_australasica_1369_AU015	0.228916	2.20199	0.0357139	0.0189432	1537	102	64
Causonis_glauca_CPG03236	Causonis_montana_CPG25342	Causonis_australasica_1369_AU015	0.207373	2.17975	0.0443305	0.0224327	1429	131	86
Causonis_sessilifolia_MP2511	Causonis_glauca_CPG03236	Causonis_australasica_1369_AU015	0.1133	1.97484	0.0817351	0.0224172	612	226	180
Causonis_tenuifolia_CPG38698	Causonis_glauca_CPG03236	Causonis_australasica_1369_AU015	0.048218	0.919998	0.477899	0.0113356	344	250	227
Causonis_timoriensis_var_mekongensis_DBH20210706	Causonis_glauca_CPG03236	Causonis_australasica_1369_AU015	0.116105	1.89537	0.0642657	0.0299807	344	298	236
Causonis_trifolia_CPG71908	Causonis_glauca_CPG03236	Causonis_australasica_1369_AU015	0.19457	3.14494	0.00166635	0.041109	577	264	178
Causonis_wentsiana_CPG25344	Causonis_glauca_CPG03236	Causonis_australasica_1369_AU015	0.0194553	0.225301	0.861447	0.00248633	1130	131	126
Causonis_glauca_CPG23728	Causonis_japonica_var_japonica_CPG07730	Causonis_australasica_1369_AU015	0.1	1.17748	0.306045	0.0121457	1137	132	108
Causonis_japonica_var_pseudotrifolia_LC_10	Causonis_glauca_CPG23728	Causonis_australasica_1369_AU015	0.231884	2.71909	0.00973213	0.0313725	1136	170	106
Causonis_maritima_1374_AU020	Causonis_glauca_CPG23728	Causonis_australasica_1369_AU015	0.0744921	1.16185	0.259454	0.0164261	586	238	205
Causonis_medogensis_CPG26285	Causonis_glauca_CPG23728	Causonis_australasica_1369_AU015	0.15016	1.78399	0.0914538	0.0232328	1372	180	133
Causonis_glauca_CPG23728	Causonis_mollis_CPG23617	Causonis_australasica_1369_AU015	0.0645161	0.554121	0.680184	0.00404858	1711	66	58
Causonis_glauca_CPG23728	Causonis_montana_CPG25342	Causonis_australasica_1369_AU015	0.0684932	0.734157	0.558777	0.00759109	1415	117	102
Causonis_sessilifolia_MP2511	Causonis_glauca_CPG23728	Causonis_australasica_1369_AU015	0.168889	2.96054	0.00630648	0.037037	588	263	187
Causonis_tenuifolia_CPG38698	Causonis_glauca_CPG23728	Causonis_australasica_1369_AU015	0.101727	1.8843	0.103313	0.0261212	345	287	234
Causonis_timoriensis_var_mekongensis_DBH20210706	Causonis_glauca_CPG23728	Causonis_australasica_1369_AU015	0.163701	2.78744	0.00736481	0.0444874	339	327	235
Causonis_trifolia_CPG71908	Causonis_glauca_CPG23728	Causonis_australasica_1369_AU015	0.240664	3.81031	8.4642e-05	0.0554493	563	299	183
Causonis_wentsiana_CPG25344	Causonis_glauca_CPG23728	Causonis_australasica_1369_AU015	0.115512	1.36714	0.214517	0.0174043	1120	169	134
Causonis_japonica_var_pseudotrifolia_LC_10	Causonis_japonica_var_japonica_CPG07730	Causonis_australasica_1369_AU015	0.468085	4.21367	3.3988e-05	0.0431373	1551	138	50
Causonis_maritima_1374_AU020	Causonis_japonica_var_japonica_CPG07730	Causonis_australasica_1369_AU015	0.134752	2.10139	0.0302857	0.0283723	592	240	183
Causonis_medogensis_CPG26285	Causonis_japonica_var_japonica_CPG07730	Causonis_australasica_1369_AU015	0.219814	2.69879	0.00659968	0.0350964	1176	197	126
Causonis_mollis_CPG23617	Causonis_japonica_var_japonica_CPG07730	Causonis_australasica_1369_AU015	0.0761905	0.861968	0.457656	0.00813008	1173	113	97
Causonis_montana_CPG25342	Causonis_japonica_var_japonica_CPG07730	Causonis_australasica_1369_AU015	0.0466321	0.521482	0.684663	0.0045895	1179	101	92
Causonis_sessilifolia_MP2511	Causonis_japonica_var_japonica_CPG07730	Causonis_australasica_1369_AU015	0.210084	3.40434	0.000428393	0.0487329	573	288	188
Causonis_tenuifolia_CPG38698	Causonis_japonica_var_japonica_CPG07730	Causonis_australasica_1369_AU015	0.160752	2.86258	0.00667363	0.0379497	362	278	201
Causonis_timoriensis_var_mekongensis_DBH20210706	Causonis_japonica_var_japonica_CPG07730	Causonis_australasica_1369_AU015	0.223077	3.56282	0.000214346	0.0560928	348	318	202
Causonis_trifolia_CPG71908	Causonis_japonica_var_japonica_CPG07730	Causonis_australasica_1369_AU015	0.281124	4.41769	1.87205e-06	0.0669216	562	319	179
Causonis_wentsiana_CPG25344	Causonis_japonica_var_japonica_CPG07730	Causonis_australasica_1369_AU015	0.231373	2.81733	0.00785646	0.0293386	1194	157	98
Causonis_japonica_var_pseudotrifolia_LC_10	Causonis_maritima_1374_AU020	Causonis_australasica_1369_AU015	0.0644491	0.967933	0.340191	0.0151961	570	256	225
Causonis_japonica_var_pseudotrifolia_LC_10	Causonis_medogensis_CPG26285	Causonis_australasica_1369_AU015	0.0523077	0.605447	0.583036	0.00833333	1184	171	154
Causonis_japonica_var_pseudotrifolia_LC_10	Causonis_mollis_CPG23617	Causonis_australasica_1369_AU015	0.295082	3.26648	0.000982467	0.0352941	1153	158	86
Causonis_japonica_var_pseudotrifolia_LC_10	Causonis_montana_CPG25342	Causonis_australasica_1369_AU015	0.341991	3.82424	0.000247958	0.0387255	1167	155	76
Causonis_sessilifolia_MP2511	Causonis_japonica_var_pseudotrifolia_LC_10	Causonis_australasica_1369_AU015	0.0275229	0.455044	0.713748	0.00584795	580	224	212
Causonis_japonica_var_pseudotrifolia_LC_10	Causonis_tenuifolia_CPG38698	Causonis_australasica_1369_AU015	0.0239651	0.438933	0.74871	0.00539216	350	235	224
Causonis_timoriensis_var_mekongensis_DBH20210706	Causonis_japonica_var_pseudotrifolia_LC_10	Causonis_australasica_1369_AU015	0.0569106	0.96559	0.413892	0.0135397	349	260	232
Causonis_trifolia_CPG71908	Causonis_japonica_var_pseudotrifolia_LC_10	Causonis_australasica_1369_AU015	0.134715	2.06143	0.038711	0.0248566	580	219	167
Causonis_japonica_var_pseudotrifolia_LC_10	Causonis_wentsiana_CPG25344	Causonis_australasica_1369_AU015	0.125541	1.44555	0.194027	0.0142157	1182	130	101
Causonis_medogensis_CPG26285	Causonis_maritima_1374_AU020	Causonis_australasica_1369_AU015	0.0263158	0.416661	0.71525	0.00692042	619	273	259
Causonis_maritima_1374_AU020	Causonis_mollis_CPG23617	Causonis_australasica_1369_AU015	0.0933941	1.54573	0.149675	0.0204082	596	240	199
Causonis_maritima_1374_AU020	Causonis_montana_CPG25342	Causonis_australasica_1369_AU015	0.116505	1.82956	0.070463	0.0238925	615	230	182
Causonis_sessilifolia_MP2511	Causonis_maritima_1374_AU020	Causonis_australasica_1369_AU015	0.151943	1.80582	0.0725045	0.0209552	2119	163	120
Causonis_tenuifolia_CPG38698	Causonis_maritima_1374_AU020	Causonis_australasica_1369_AU015	0.0361011	0.726596	0.579366	0.00985707	394	287	267
Causonis_timoriensis_var_mekongensis_DBH20210706	Causonis_maritima_1374_AU020	Causonis_australasica_1369_AU015	0.0988275	1.89957	0.0933024	0.02853	360	328	269
Causonis_trifolia_CPG71908	Causonis_maritima_1374_AU020	Causonis_australasica_1369_AU015	0.315589	3.61764	0.000621665	0.039675	2393	173	90
Causonis_wentsiana_CPG25344	Causonis_maritima_1374_AU020	Causonis_australasica_1369_AU015	0.004	0.0643865	0.954795	0.00099453	608	251	249
Causonis_medogensis_CPG26285	Causonis_mollis_CPG23617	Causonis_australasica_1369_AU015	0.197133	2.20272	0.0271246	0.0271873	1383	167	112
Causonis_medogensis_CPG26285	Causonis_montana_CPG25342	Causonis_australasica_1369_AU015	0.248	2.63757	0.00734121	0.0306476	1480	156	94
Causonis_sessilifolia_MP2511	Causonis_medogensis_CPG26285	Causonis_australasica_1369_AU015	0.0515098	0.847971	0.431701	0.0141326	617	296	267
Causonis_tenuifolia_CPG38698	Causonis_medogensis_CPG26285	Causonis_australasica_1369_AU015	0.0106007	0.187145	0.884925	0.00295712	364	286	280
Causonis_timoriensis_var_mekongensis_DBH20210706	Causonis_medogensis_CPG26285	Causonis_australasica_1369_AU015	0.0731707	1.1416	0.251244	0.0217602	412	330	285
Causonis_trifolia_CPG71908	Causonis_medogensis_CPG26285	Causonis_australasica_1369_AU015	0.129944	2.04443	0.0329434	0.0329828	624	300	231
Causonis_medogensis_CPG26285	Causonis_wentsiana_CPG25344	Causonis_australasica_1369_AU015	0.0346821	0.425282	0.713748	0.00593178	1221	179	167
Causonis_mollis_CPG23617	Causonis_montana_CPG25342	Causonis_australasica_1369_AU015	0.0358974	0.359577	0.777043	0.00355691	1432	101	94
Causonis_sessilifolia_MP2511	Causonis_mollis_CPG23617	Causonis_australasica_1369_AU015	0.194444	3.57833	0.00135258	0.0409357	599	258	174
Causonis_tenuifolia_CPG38698	Causonis_mollis_CPG23617	Causonis_australasica_1369_AU015	0.120316	2.21903	0.0502364	0.0300641	355	284	223
Causonis_timoriensis_var_mekongensis_DBH20210706	Causonis_mollis_CPG23617	Causonis_australasica_1369_AU015	0.181159	3.04712	0.00288475	0.0483559	346	326	226
Causonis_trifolia_CPG71908	Causonis_mollis_CPG23617	Causonis_australasica_1369_AU015	0.275556	4.46121	5.80888e-06	0.0592734	573	287	163
Causonis_wentsiana_CPG25344	Causonis_mollis_CPG23617	Causonis_australasica_1369_AU015	0.155235	1.88649	0.085613	0.0213824	1160	160	117
Causonis_sessilifolia_MP2511	Causonis_montana_CPG25342	Causonis_australasica_1369_AU015	0.193206	3.45465	0.00157025	0.044347	595	281	190
Causonis_tenuifolia_CPG38698	Causonis_montana_CPG25342	Causonis_australasica_1369_AU015	0.153846	2.778	0.0126899	0.033514	370	255	187
Causonis_timoriensis_var_mekongensis_DBH20210706	Causonis_montana_CPG25342	Causonis_australasica_1369_AU015	0.217923	3.60352	0.000409485	0.0517408	352	299	192
Causonis_trifolia_CPG71908	Causonis_montana_CPG25342	Causonis_australasica_1369_AU015	0.287912	4.53311	2.33189e-06	0.0626195	583	293	162
Causonis_wentsiana_CPG25344	Causonis_montana_CPG25342	Causonis_australasica_1369_AU015	0.204918	2.46826	0.0209088	0.0248633	1144	147	97
Causonis_sessilifolia_MP2511	Causonis_tenuifolia_CPG38698	Causonis_australasica_1369_AU015	0.0415913	0.826072	0.512555	0.0112086	377	288	265
Causonis_timoriensis_var_mekongensis_DBH20210706	Causonis_sessilifolia_MP2511	Causonis_australasica_1369_AU015	0.0271186	0.500848	0.695984	0.00773694	349	303	287
Causonis_trifolia_CPG71908	Causonis_sessilifolia_MP2511	Causonis_australasica_1369_AU015	0.15625	1.90879	0.0703938	0.0191205	2160	148	108
Causonis_sessilifolia_MP2511	Causonis_wentsiana_CPG25344	Causonis_australasica_1369_AU015	0.0835031	1.46806	0.184857	0.0199805	586	266	225
Causonis_timoriensis_var_mekongensis_DBH20210706	Causonis_tenuifolia_CPG38698	Causonis_australasica_1369_AU015	0.131313	1.7272	0.111311	0.0188588	1181	168	129
Causonis_trifolia_CPG71908	Causonis_tenuifolia_CPG38698	Causonis_australasica_1369_AU015	0.117757	2.44288	0.0425228	0.0301147	365	299	236
Causonis_tenuifolia_CPG38698	Causonis_wentsiana_CPG25344	Causonis_australasica_1369_AU015	0.0387931	0.69367	0.574656	0.00887137	368	241	223
Causonis_trifolia_CPG71908	Causonis_timoriensis_var_mekongensis_DBH20210706	Causonis_australasica_1369_AU015	0.0428571	0.781758	0.516503	0.0114723	365	292	268
Causonis_timoriensis_var_mekongensis_DBH20210706	Causonis_wentsiana_CPG25344	Causonis_australasica_1369_AU015	0.108159	1.94744	0.0775577	0.0275629	360	292	235
Causonis_trifolia_CPG71908	Causonis_wentsiana_CPG25344	Causonis_australasica_1369_AU015	0.170526	2.83813	0.00444375	0.0387189	587	278	197
Causonis_ciliifera_CPG41949	Causonis_corniculata_CPG19407	Causonis_clematidea_AU036	0.0697674	1.34177	0.283965	0.0175159	373	253	220
Causonis_corniculata_CPG41978	Causonis_ciliifera_CPG41949	Causonis_clematidea_AU036	0.11245	2.04517	0.0653862	0.028866	363	277	221
Causonis_ciliifera_CPG41949	Causonis_daliensis_CPG23810	Causonis_clematidea_AU036	0.0843882	1.48251	0.195546	0.0212314	352	257	217
Causonis_daliensis_CPG41826	Causonis_ciliifera_CPG41949	Causonis_clematidea_AU036	0.102204	2.04076	0.089289	0.0263566	394	275	224
Causonis_ciliifera_CPG41949	Causonis_daliensis_CPG41946	Causonis_clematidea_AU036	0.0477941	0.909083	0.464199	0.0138004	355	285	259
Causonis_ciliifera_CPG41949	Causonis_fugongensis_CPG32918	Causonis_clematidea_AU036	0.0318725	0.632312	0.660092	0.00849257	362	259	243
Causonis_ciliifera_CPG41949	Causonis_glauca_CPG03236	Causonis_clematidea_AU036	0.00659341	0.117002	0.931199	0.00159236	371	229	226
Causonis_ciliifera_CPG41949	Causonis_glauca_CPG23728	Causonis_clematidea_AU036	0.059761	1.10338	0.372167	0.0159236	361	266	236
Causonis_ciliifera_CPG41949	Causonis_japonica_var_japonica_CPG07730	Causonis_clematidea_AU036	0.100204	1.7806	0.115481	0.0260085	364	269	220
Causonis_ciliifera_CPG41949	Causonis_japonica_var_pseudotrifolia_LC_10	Causonis_clematidea_AU036	0.0121065	0.21192	0.877555	0.00265393	396	209	204
Causonis_ciliifera_CPG41949	Causonis_maritima_1374_AU020	Causonis_clematidea_AU036	0.0363951	0.737591	0.581103	0.0111465	371	299	278
Causonis_medogensis_CPG26285	Causonis_ciliifera_CPG41949	Causonis_clematidea_AU036	0.0111111	0.208217	0.878813	0.0031746	387	273	267
Causonis_ciliifera_CPG41949	Causonis_mollis_CPG23617	Causonis_clematidea_AU036	0.0860656	1.53784	0.173672	0.022293	355	265	223
Causonis_ciliifera_CPG41949	Causonis_montana_CPG25342	Causonis_clematidea_AU036	0.171717	2.99632	0.00476686	0.0451168	346	290	205
Causonis_sessilifolia_MP2511	Causonis_ciliifera_CPG41949	Causonis_clematidea_AU036	0.0966469	1.95363	0.100557	0.0253492	383	278	229
Causonis_tenuifolia_CPG38698	Causonis_ciliifera_CPG41949	Causonis_clematidea_AU036	0.0201729	0.300586	0.820691	0.00370175	807	177	170
Causonis_timoriensis_var_mekongensis_DBH20210706	Causonis_ciliifera_CPG41949	Causonis_clematidea_AU036	0.0952381	1.35471	0.220714	0.01875	814	207	171
Causonis_trifolia_CPG71908	Causonis_ciliifera_CPG41949	Causonis_clematidea_AU036	0.0966387	1.84426	0.108985	0.0238342	394	261	215
Causonis_ciliifera_CPG41949	Causonis_wentsiana_CPG25344	Causonis_clematidea_AU036	0.0566802	1.02175	0.390331	0.014862	360	261	233
Causonis_corniculata_CPG41978	Causonis_corniculata_CPG19407	Causonis_ciliifera_CPG41949	0.2827	3.21225	0.00112335	0.0283658	1232	152	85
Causonis_daliensis_CPG23810	Causonis_corniculata_CPG19407	Causonis_ciliifera_CPG41949	0.0978261	1.04175	0.344976	0.0077821	1276	101	83
Causonis_daliensis_CPG41826	Causonis_corniculata_CPG19407	Causonis_ciliifera_CPG41949	0.130769	1.59889	0.134075	0.0145985	1227	147	113
Causonis_daliensis_CPG41946	Causonis_corniculata_CPG19407	Causonis_ciliifera_CPG41949	0.257919	2.90483	0.00333924	0.0242347	1305	139	82
Causonis_fugongensis_CPG32918	Causonis_corniculata_CPG19407	Causonis_ciliifera_CPG41949	0.129771	1.56051	0.1315	0.0145985	984	148	114
Causonis_glauca_CPG03236	Causonis_corniculata_CPG19407	Causonis_ciliifera_CPG41949	0.0412371	0.453802	0.718201	0.00347373	1253	101	93
Causonis_glauca_CPG23728	Causonis_corniculata_CPG19407	Causonis_ciliifera_CPG41949	0.142857	1.54341	0.152957	0.0120534	1266	112	84
Causonis_japonica_var_japonica_CPG07730	Causonis_corniculata_CPG19407	Causonis_ciliifera_CPG41949	0.0396476	0.46632	0.703704	0.00390625	1034	118	109
Causonis_corniculata_CPG19407	Causonis_japonica_var_pseudotrifolia_LC_10	Causonis_ciliifera_CPG41949	0.156627	1.90835	0.0727751	0.0169935	977	144	105
Causonis_maritima_1374_AU020	Causonis_corniculata_CPG19407	Causonis_ciliifera_CPG41949	0.125	2.29162	0.0357139	0.0254777	502	270	210
Causonis_medogensis_CPG26285	Causonis_corniculata_CPG19407	Causonis_ciliifera_CPG41949	0.136842	1.68798	0.0958783	0.0167095	1149	162	123
Causonis_mollis_CPG23617	Causonis_corniculata_CPG19407	Causonis_ciliifera_CPG41949	0.107692	1.15088	0.283418	0.00906736	1295	108	87
Causonis_montana_CPG25342	Causonis_corniculata_CPG19407	Causonis_ciliifera_CPG41949	0.0638298	0.716404	0.555154	0.00520156	1207	100	88
Causonis_sessilifolia_MP2511	Causonis_corniculata_CPG19407	Causonis_ciliifera_CPG41949	0.0987654	2.03163	0.099338	0.0204866	449	267	219
Causonis_ciliifera_CPG41949	Causonis_tenuifolia_CPG38698	Causonis_corniculata_CPG19407	0.0575916	0.830998	0.46044	0.00931414	657	202	180
Causonis_timoriensis_var_mekongensis_DBH20210706	Causonis_ciliifera_CPG41949	Causonis_corniculata_CPG19407	0.08867	1.42638	0.235706	0.0150125	675	221	185
Causonis_trifolia_CPG71908	Causonis_corniculata_CPG19407	Causonis_ciliifera_CPG41949	0.0411523	0.780007	0.540271	0.00863931	434	253	233
Causonis_wentsiana_CPG25344	Causonis_corniculata_CPG19407	Causonis_ciliifera_CPG41949	0.102362	1.24583	0.23552	0.0112021	1006	140	114
Causonis_corniculata_CPG41978	Causonis_daliensis_CPG23810	Causonis_ciliifera_CPG41949	0.189189	2.40059	0.0231048	0.0207451	1157	154	105
Causonis_corniculata_CPG41978	Causonis_daliensis_CPG41826	Causonis_ciliifera_CPG41949	0.13253	1.56145	0.16612	0.0139712	1417	141	108
Causonis_corniculata_CPG41978	Causonis_daliensis_CPG41946	Causonis_ciliifera_CPG41949	0.035461	0.434826	0.715699	0.0042337	1157	146	136
Causonis_corniculata_CPG41978	Causonis_fugongensis_CPG32918	Causonis_ciliifera_CPG41949	0.113402	1.44904	0.170759	0.0139712	1016	162	129
Causonis_corniculata_CPG41978	Causonis_glauca_CPG03236	Causonis_ciliifera_CPG41949	0.242798	2.86881	0.00435705	0.0249788	1154	151	92
Causonis_corniculata_CPG41978	Causonis_glauca_CPG23728	Causonis_ciliifera_CPG41949	0.14717	1.75037	0.0959091	0.0165114	1152	152	113
Causonis_corniculata_CPG41978	Causonis_japonica_var_japonica_CPG07730	Causonis_ciliifera_CPG41949	0.228346	2.82747	0.00474436	0.0245555	1048	156	98
Causonis_corniculata_CPG41978	Causonis_japonica_var_pseudotrifolia_LC_10	Causonis_ciliifera_CPG41949	0.378571	4.7223	9.42403e-07	0.0448772	971	193	87
Causonis_corniculata_CPG41978	Causonis_maritima_1374_AU020	Causonis_ciliifera_CPG41949	0.0137525	0.270033	0.847976	0.00296359	498	258	251
Causonis_corniculata_CPG41978	Causonis_medogensis_CPG26285	Causonis_ciliifera_CPG41949	0.0979021	1.21233	0.232931	0.0118544	1176	157	129
Causonis_corniculata_CPG41978	Causonis_mollis_CPG23617	Causonis_ciliifera_CPG41949	0.196581	2.24695	0.0238096	0.019475	1178	140	94
Causonis_corniculata_CPG41978	Causonis_montana_CPG25342	Causonis_ciliifera_CPG41949	0.22449	2.72464	0.0079303	0.0232854	1139	150	95
Causonis_corniculata_CPG41978	Causonis_sessilifolia_MP2511	Causonis_ciliifera_CPG41949	0.0393375	0.857646	0.558562	0.00804403	473	251	232
Causonis_ciliifera_CPG41949	Causonis_tenuifolia_CPG38698	Causonis_corniculata_CPG41978	0.0356164	0.536463	0.673177	0.00534539	720	189	176
Causonis_timoriensis_var_mekongensis_DBH20210706	Causonis_ciliifera_CPG41949	Causonis_corniculata_CPG41978	0.101064	1.64678	0.173957	0.0153846	728	207	169
Causonis_corniculata_CPG41978	Causonis_trifolia_CPG71908	Causonis_ciliifera_CPG41949	0.0953347	1.76238	0.120424	0.0198984	436	270	223
Causonis_corniculata_CPG41978	Causonis_wentsiana_CPG25344	Causonis_ciliifera_CPG41949	0.145907	1.78772	0.0758708	0.0173582	1028	161	120
Causonis_daliensis_CPG41826	Causonis_daliensis_CPG23810	Causonis_ciliifera_CPG41949	0.0655738	0.79605	0.499587	0.0068699	1248	130	114
Causonis_daliensis_CPG41946	Causonis_daliensis_CPG23810	Causonis_ciliifera_CPG41949	0.206349	2.36909	0.0296354	0.0165816	1421	114	75
Causonis_fugongensis_CPG32918	Causonis_daliensis_CPG23810	Causonis_ciliifera_CPG41949	0.0672269	0.829015	0.474678	0.0068699	1033	127	111
Causonis_daliensis_CPG23810	Causonis_glauca_CPG03236	Causonis_ciliifera_CPG41949	0.0746269	0.711522	0.560094	0.00432339	1539	72	62
Causonis_glauca_CPG23728	Causonis_daliensis_CPG23810	Causonis_ciliifera_CPG41949	0.0617284	0.625019	0.628201	0.00430478	1491	86	76
Causonis_daliensis_CPG23810	Causonis_japonica_var_japonica_CPG07730	Causonis_ciliifera_CPG41949	0.0422535	0.544984	0.684663	0.00389105	1080	111	102
Causonis_daliensis_CPG23810	Causonis_japonica_var_pseudotrifolia_LC_10	Causonis_ciliifera_CPG41949	0.246753	3.08314	0.00411347	0.0246433	1004	144	87
Causonis_maritima_1374_AU020	Causonis_daliensis_CPG23810	Causonis_ciliifera_CPG41949	0.092511	1.63269	0.138798	0.0178344	533	248	206
Causonis_medogensis_CPG26285	Causonis_daliensis_CPG23810	Causonis_ciliifera_CPG41949	0.0786517	0.972351	0.388722	0.00899743	1251	144	123
Causonis_mollis_CPG23617	Causonis_daliensis_CPG23810	Causonis_ciliifera_CPG41949	0.0198675	0.210827	0.877555	0.00129534	1448	77	74
Causonis_daliensis_CPG23810	Causonis_montana_CPG25342	Causonis_ciliifera_CPG41949	0.0410959	0.417694	0.746414	0.00259403	1354	76	70
Causonis_sessilifolia_MP2511	Causonis_daliensis_CPG23810	Causonis_ciliifera_CPG41949	0.0638298	1.18005	0.311456	0.0128041	486	250	220
Causonis_ciliifera_CPG41949	Causonis_tenuifolia_CPG38698	Causonis_daliensis_CPG23810	0.120205	1.7392	0.0930882	0.0212285	667	219	172
Causonis_timoriensis_var_mekongensis_DBH20210706	Causonis_ciliifera_CPG41949	Causonis_daliensis_CPG23810	0.0618557	0.920345	0.436381	0.0107239	678	206	182
Causonis_trifolia_CPG71908	Causonis_daliensis_CPG23810	Causonis_ciliifera_CPG41949	0.00431034	0.0767989	0.952468	0.000863931	431	233	231
Causonis_wentsiana_CPG25344	Causonis_daliensis_CPG23810	Causonis_ciliifera_CPG41949	0.0330579	0.431953	0.741213	0.00344679	1048	125	117
Causonis_daliensis_CPG41946	Causonis_daliensis_CPG41826	Causonis_ciliifera_CPG41949	0.114428	1.34041	0.240586	0.00977891	1498	112	89
Causonis_fugongensis_CPG32918	Causonis_daliensis_CPG41826	Causonis_ciliifera_CPG41949	0	0	1	0	1000	142	142
Causonis_daliensis_CPG41826	Causonis_glauca_CPG03236	Causonis_ciliifera_CPG41949	0.107438	1.29343	0.249793	0.0111636	1261	134	108
Causonis_daliensis_CPG41826	Causonis_glauca_CPG23728	Causonis_ciliifera_CPG41949	0.024	0.278778	0.827844	0.00257621	1322	128	122
Causonis_daliensis_CPG41826	Causonis_japonica_var_japonica_CPG07730	Causonis_ciliifera_CPG41949	0.0896057	1.17267	0.283144	0.0107342	1031	152	127
Causonis_daliensis_CPG41826	Causonis_japonica_var_pseudotrifolia_LC_10	Causonis_ciliifera_CPG41949	0.242525	3.05638	0.00164676	0.0313439	999	187	114
Causonis_maritima_1374_AU020	Causonis_daliensis_CPG41826	Causonis_ciliifera_CPG41949	0.0477941	0.997285	0.447812	0.0110403	501	285	259
Causonis_medogensis_CPG26285	Causonis_daliensis_CPG41826	Causonis_ciliifera_CPG41949	0.0166113	0.201442	0.872117	0.00214225	1391	153	148
Causonis_daliensis_CPG41826	Causonis_mollis_CPG23617	Causonis_ciliifera_CPG41949	0.0588235	0.66114	0.574656	0.00558179	1427	117	104
Causonis_daliensis_CPG41826	Causonis_montana_CPG25342	Causonis_ciliifera_CPG41949	0.0887097	1.08046	0.340362	0.00944611	1196	135	113
Causonis_sessilifolia_MP2511	Causonis_daliensis_CPG41826	Causonis_ciliifera_CPG41949	0.026616	0.601158	0.695984	0.00597525	479	270	256
Causonis_tenuifolia_CPG38698	Causonis_ciliifera_CPG41949	Causonis_daliensis_CPG41826	0.090411	1.35476	0.220898	0.0115344	710	199	166
Causonis_timoriensis_var_mekongensis_DBH20210706	Causonis_ciliifera_CPG41949	Causonis_daliensis_CPG41826	0.104167	1.58909	0.161736	0.013947	700	212	172
Causonis_daliensis_CPG41826	Causonis_trifolia_CPG71908	Causonis_ciliifera_CPG41949	0.0262172	0.590351	0.703663	0.00601116	469	274	260
Causonis_daliensis_CPG41826	Causonis_wentsiana_CPG25344	Causonis_ciliifera_CPG41949	0.0275862	0.348978	0.774052	0.00343495	1072	149	141
Causonis_daliensis_CPG41946	Causonis_fugongensis_CPG32918	Causonis_ciliifera_CPG41949	0.0946502	1.21722	0.265017	0.00977891	1037	133	110
Causonis_daliensis_CPG41946	Causonis_glauca_CPG03236	Causonis_ciliifera_CPG41949	0.256545	2.7008	0.00647906	0.0208333	1372	120	71
Causonis_daliensis_CPG41946	Causonis_glauca_CPG23728	Causonis_ciliifera_CPG41949	0.171598	1.73523	0.137634	0.0123299	1559	99	70
Causonis_daliensis_CPG41946	Causonis_japonica_var_japonica_CPG07730	Causonis_ciliifera_CPG41949	0.208696	2.50433	0.0122536	0.0204082	1098	139	91
Causonis_daliensis_CPG41946	Causonis_japonica_var_pseudotrifolia_LC_10	Causonis_ciliifera_CPG41949	0.358209	4.50657	4.51748e-06	0.0408163	998	182	86
Causonis_maritima_1374_AU020	Causonis_daliensis_CPG41946	Causonis_ciliifera_CPG41949	0.00616016	0.109959	0.931821	0.00127389	567	245	242
Causonis_daliensis_CPG41946	Causonis_medogensis_CPG26285	Causonis_ciliifera_CPG41949	0.0647482	0.799517	0.490628	0.00765306	1317	148	130
Causonis_daliensis_CPG41946	Causonis_mollis_CPG23617	Causonis_ciliifera_CPG41949	0.295082	2.61989	0.0115369	0.0153061	1704	79	43
Causonis_daliensis_CPG41946	Causonis_montana_CPG25342	Causonis_ciliifera_CPG41949	0.243243	2.66372	0.00903587	0.0191327	1353	115	70
Causonis_daliensis_CPG41946	Causonis_sessilifolia_MP2511	Causonis_ciliifera_CPG41949	0.0182556	0.338654	0.79905	0.00382653	476	251	242
Causonis_ciliifera_CPG41949	Causonis_tenuifolia_CPG38698	Causonis_daliensis_CPG41946	0.0890052	1.27947	0.223555	0.0140322	708	208	174
Causonis_ciliifera_CPG41949	Causonis_timoriensis_var_mekongensis_DBH20210706	Causonis_daliensis_CPG41946	0.00268097	0.0390561	0.972099	0.000412712	697	187	186
Causonis_daliensis_CPG41946	Causonis_trifolia_CPG71908	Causonis_ciliifera_CPG41949	0.0756646	1.38215	0.223582	0.0157313	484	263	226
Causonis_daliensis_CPG41946	Causonis_wentsiana_CPG25344	Causonis_ciliifera_CPG41949	0.117871	1.47111	0.157731	0.0131803	1061	147	116
Causonis_fugongensis_CPG32918	Causonis_glauca_CPG03236	Causonis_ciliifera_CPG41949	0.109244	1.29992	0.221919	0.0111636	1039	132	106
Causonis_fugongensis_CPG32918	Causonis_glauca_CPG23728	Causonis_ciliifera_CPG41949	0.023622	0.284125	0.824847	0.00257621	1047	130	124
Causonis_fugongensis_CPG32918	Causonis_japonica_var_japonica_CPG07730	Causonis_ciliifera_CPG41949	0.121951	1.42585	0.197156	0.0107342	1055	115	90
Causonis_fugongensis_CPG32918	Causonis_japonica_var_pseudotrifolia_LC_10	Causonis_ciliifera_CPG41949	0.297959	3.50817	0.000374816	0.0313439	976	159	86
Causonis_maritima_1374_AU020	Causonis_fugongensis_CPG32918	Causonis_ciliifera_CPG41949	0.0548523	0.993144	0.404081	0.0110403	558	250	224
Causonis_medogensis_CPG26285	Causonis_fugongensis_CPG32918	Causonis_ciliifera_CPG41949	0.0152905	0.196837	0.873489	0.00214225	1011	166	161
Causonis_fugongensis_CPG32918	Causonis_mollis_CPG23617	Causonis_ciliifera_CPG41949	0.0577778	0.699835	0.560094	0.00558179	1067	119	106
Causonis_fugongensis_CPG32918	Causonis_montana_CPG25342	Causonis_ciliifera_CPG41949	0.1	1.18386	0.292105	0.00944611	1055	121	99
Causonis_sessilifolia_MP2511	Causonis_fugongensis_CPG32918	Causonis_ciliifera_CPG41949	0.0291667	0.567326	0.679485	0.00597525	511	247	233
Causonis_ciliifera_CPG41949	Causonis_tenuifolia_CPG38698	Causonis_fugongensis_CPG32918	0.0652742	0.98057	0.393605	0.0113482	690	204	179
Causonis_timoriensis_var_mekongensis_DBH20210706	Causonis_ciliifera_CPG41949	Causonis_fugongensis_CPG32918	0.129683	2.07351	0.0731456	0.0200178	684	196	151
Causonis_fugongensis_CPG32918	Causonis_trifolia_CPG71908	Causonis_ciliifera_CPG41949	0.0292887	0.544885	0.685527	0.00601116	440	246	232
Causonis_fugongensis_CPG32918	Causonis_wentsiana_CPG25344	Causonis_ciliifera_CPG41949	0.0298507	0.368671	0.760694	0.00343495	961	138	130
Causonis_glauca_CPG23728	Causonis_glauca_CPG03236	Causonis_ciliifera_CPG41949	0.126582	1.17655	0.292105	0.00860956	1525	89	69
Causonis_japonica_var_japonica_CPG07730	Causonis_glauca_CPG03236	Causonis_ciliifera_CPG41949	0.00487805	0.0584665	0.965012	0.000434028	1058	103	102
Causonis_glauca_CPG03236	Causonis_japonica_var_pseudotrifolia_LC_10	Causonis_ciliifera_CPG41949	0.21659	2.63617	0.0148472	0.0204082	1014	132	85
Causonis_maritima_1374_AU020	Causonis_glauca_CPG03236	Causonis_ciliifera_CPG41949	0.112554	1.99626	0.0644413	0.0220807	502	257	205
Causonis_medogensis_CPG26285	Causonis_glauca_CPG03236	Causonis_ciliifera_CPG41949	0.124498	1.52288	0.164807	0.0132819	1251	140	109
Causonis_mollis_CPG23617	Causonis_glauca_CPG03236	Causonis_ciliifera_CPG41949	0.0935252	0.866867	0.442697	0.00561313	1435	76	63
Causonis_montana_CPG25342	Causonis_glauca_CPG03236	Causonis_ciliifera_CPG41949	0.025641	0.248962	0.845204	0.00173385	1309	80	76
Causonis_sessilifolia_MP2511	Causonis_glauca_CPG03236	Causonis_ciliifera_CPG41949	0.0904977	1.57993	0.153907	0.0170721	513	241	201
Causonis_tenuifolia_CPG38698	Causonis_ciliifera_CPG41949	Causonis_glauca_CPG03236	0.0564972	0.817976	0.473416	0.00939408	672	187	167
Causonis_timoriensis_var_mekongensis_DBH20210706	Causonis_ciliifera_CPG41949	Causonis_glauca_CPG03236	0.184783	2.74599	0.00965378	0.0312356	680	218	150
Causonis_trifolia_CPG71908	Causonis_glauca_CPG03236	Causonis_ciliifera_CPG41949	0.025974	0.462986	0.718201	0.00518359	436	237	225
Causonis_wentsiana_CPG25344	Causonis_glauca_CPG03236	Causonis_ciliifera_CPG41949	0.0775862	0.916003	0.413892	0.00775528	1010	125	107
Causonis_glauca_CPG23728	Causonis_japonica_var_japonica_CPG07730	Causonis_ciliifera_CPG41949	0.0859729	1.03987	0.386555	0.00817908	1066	120	101
Causonis_glauca_CPG23728	Causonis_japonica_var_pseudotrifolia_LC_10	Causonis_ciliifera_CPG41949	0.256705	3.18184	0.00299934	0.028842	999	164	97
Causonis_maritima_1374_AU020	Causonis_glauca_CPG23728	Causonis_ciliifera_CPG41949	0.0695652	1.20902	0.27922	0.0135881	530	246	214
Causonis_medogensis_CPG26285	Causonis_glauca_CPG23728	Causonis_ciliifera_CPG41949	0.0408922	0.498734	0.692448	0.00471294	1268	140	129
Causonis_glauca_CPG23728	Causonis_mollis_CPG23617	Causonis_ciliifera_CPG41949	0.0588235	0.487808	0.715506	0.00301334	1645	63	56
Causonis_glauca_CPG23728	Causonis_montana_CPG25342	Causonis_ciliifera_CPG41949	0.091954	0.934928	0.431701	0.00688765	1328	95	79
Causonis_sessilifolia_MP2511	Causonis_glauca_CPG23728	Causonis_ciliifera_CPG41949	0.0423729	0.793035	0.532342	0.00853606	507	246	226
Causonis_tenuifolia_CPG38698	Causonis_ciliifera_CPG41949	Causonis_glauca_CPG23728	0.017341	0.257467	0.841413	0.00280374	681	176	170
Causonis_timoriensis_var_mekongensis_DBH20210706	Causonis_ciliifera_CPG41949	Causonis_glauca_CPG23728	0.135417	2.11592	0.0625441	0.0237877	700	218	166
Causonis_glauca_CPG23728	Causonis_trifolia_CPG71908	Causonis_ciliifera_CPG41949	0.0165289	0.303005	0.824847	0.00344382	438	246	238
Causonis_glauca_CPG23728	Causonis_wentsiana_CPG25344	Causonis_ciliifera_CPG41949	0.00775194	0.0921528	0.939925	0.000860956	1015	130	128
Causonis_japonica_var_japonica_CPG07730	Causonis_japonica_var_pseudotrifolia_LC_10	Causonis_ciliifera_CPG41949	0.352941	3.02055	0.00280522	0.0208333	1398	92	44
Causonis_maritima_1374_AU020	Causonis_japonica_var_japonica_CPG07730	Causonis_ciliifera_CPG41949	0.111597	1.98166	0.0653862	0.0216561	547	254	203
Causonis_medogensis_CPG26285	Causonis_japonica_var_japonica_CPG07730	Causonis_ciliifera_CPG41949	0.10274	1.30551	0.220898	0.0128535	1081	161	131
Causonis_mollis_CPG23617	Causonis_japonica_var_japonica_CPG07730	Causonis_ciliifera_CPG41949	0.0638298	0.725248	0.531997	0.00518135	1101	100	88
Causonis_montana_CPG25342	Causonis_japonica_var_japonica_CPG07730	Causonis_ciliifera_CPG41949	0.0162162	0.177375	0.886959	0.00130039	1113	94	91
Causonis_sessilifolia_MP2511	Causonis_japonica_var_japonica_CPG07730	Causonis_ciliifera_CPG41949	0.0853392	1.593	0.163803	0.0166453	474	248	209
Causonis_ciliifera_CPG41949	Causonis_tenuifolia_CPG38698	Causonis_japonica_var_japonica_CPG07730	0.0642674	0.970435	0.398363	0.0123031	668	207	182
Causonis_timoriensis_var_mekongensis_DBH20210706	Causonis_ciliifera_CPG41949	Causonis_japonica_var_japonica_CPG07730	0.0745501	1.18346	0.331978	0.0140708	672	209	180
Causonis_trifolia_CPG71908	Causonis_japonica_var_japonica_CPG07730	Causonis_ciliifera_CPG41949	0.0231579	0.448072	0.744755	0.00475162	427	243	232
Causonis_wentsiana_CPG25344	Causonis_japonica_var_japonica_CPG07730	Causonis_ciliifera_CPG41949	0.0813397	0.929227	0.4005	0.00732443	1091	113	96
Causonis_maritima_1374_AU020	Causonis_japonica_var_pseudotrifolia_LC_10	Causonis_ciliifera_CPG41949	0.210191	3.717	0.00030534	0.0420382	435	285	186
Causonis_medogensis_CPG26285	Causonis_japonica_var_pseudotrifolia_LC_10	Causonis_ciliifera_CPG41949	0.256579	3.24155	0.000832264	0.033419	1026	191	113
Causonis_mollis_CPG23617	Causonis_japonica_var_pseudotrifolia_LC_10	Causonis_ciliifera_CPG41949	0.265487	3.10828	0.00211255	0.0259067	1015	143	83
Causonis_montana_CPG25342	Causonis_japonica_var_pseudotrifolia_LC_10	Causonis_ciliifera_CPG41949	0.246377	2.75983	0.00721724	0.0221066	1025	129	78
Causonis_sessilifolia_MP2511	Causonis_japonica_var_pseudotrifolia_LC_10	Causonis_ciliifera_CPG41949	0.185501	3.29353	0.00135225	0.0371319	439	278	191
Causonis_tenuifolia_CPG38698	Causonis_ciliifera_CPG41949	Causonis_japonica_var_pseudotrifolia_LC_10	0.196581	3.02942	0.00442348	0.035258	648	210	141
Causonis_timoriensis_var_mekongensis_DBH20210706	Causonis_ciliifera_CPG41949	Causonis_japonica_var_pseudotrifolia_LC_10	0.284946	4.72715	3.45802e-05	0.0531595	654	239	133
Causonis_trifolia_CPG71908	Causonis_japonica_var_pseudotrifolia_LC_10	Causonis_ciliifera_CPG41949	0.1258	2.34111	0.0394814	0.025486	430	264	205
Causonis_wentsiana_CPG25344	Causonis_japonica_var_pseudotrifolia_LC_10	Causonis_ciliifera_CPG41949	0.27897	3.14473	0.00133344	0.0280052	1035	149	84
Causonis_maritima_1374_AU020	Causonis_medogensis_CPG26285	Causonis_ciliifera_CPG41949	0.0393996	0.696685	0.547476	0.0089172	537	277	256
Causonis_maritima_1374_AU020	Causonis_mollis_CPG23617	Causonis_ciliifera_CPG41949	0.0849673	1.55029	0.173462	0.0165605	542	249	210
Causonis_maritima_1374_AU020	Causonis_montana_CPG25342	Causonis_ciliifera_CPG41949	0.110599	1.99392	0.0739442	0.0203822	561	241	193
Causonis_maritima_1374_AU020	Causonis_sessilifolia_MP2511	Causonis_ciliifera_CPG41949	0.048	0.602311	0.611403	0.00509554	2010	131	119
Causonis_ciliifera_CPG41949	Causonis_tenuifolia_CPG38698	Causonis_maritima_1374_AU020	0.0954545	1.58264	0.169968	0.0122058	736	241	199
Causonis_timoriensis_var_mekongensis_DBH20210706	Causonis_ciliifera_CPG41949	Causonis_maritima_1374_AU020	0.0791367	1.28163	0.275413	0.00949914	739	225	192
Causonis_maritima_1374_AU020	Causonis_trifolia_CPG71908	Causonis_ciliifera_CPG41949	0.2	2.30662	0.0296354	0.0169851	2235	120	80
Causonis_maritima_1374_AU020	Causonis_wentsiana_CPG25344	Causonis_ciliifera_CPG41949	0.0696721	1.19412	0.259454	0.0144374	519	261	227
Causonis_medogensis_CPG26285	Causonis_mollis_CPG23617	Causonis_ciliifera_CPG41949	0.0725806	0.826251	0.451146	0.00771208	1286	133	115
Causonis_medogensis_CPG26285	Causonis_montana_CPG25342	Causonis_ciliifera_CPG41949	0.11588	1.24151	0.228931	0.0115681	1389	130	103
Causonis_sessilifolia_MP2511	Causonis_medogensis_CPG26285	Causonis_ciliifera_CPG41949	0.0166976	0.307429	0.810203	0.00384123	495	274	265
Causonis_tenuifolia_CPG38698	Causonis_ciliifera_CPG41949	Causonis_medogensis_CPG26285	0.0594595	0.936157	0.43152	0.00589971	712	196	174
Causonis_timoriensis_var_mekongensis_DBH20210706	Causonis_ciliifera_CPG41949	Causonis_medogensis_CPG26285	0.040724	0.624109	0.615835	0.00483221	723	230	212
Causonis_medogensis_CPG26285	Causonis_trifolia_CPG71908	Causonis_ciliifera_CPG41949	0.0353818	0.621945	0.594403	0.00814053	483	278	259
Causonis_medogensis_CPG26285	Causonis_wentsiana_CPG25344	Causonis_ciliifera_CPG41949	0.0418006	0.516469	0.653928	0.00556984	1103	162	149
Causonis_mollis_CPG23617	Causonis_montana_CPG25342	Causonis_ciliifera_CPG41949	0.0596026	0.583884	0.627316	0.00388601	1346	80	71
Causonis_sessilifolia_MP2511	Causonis_mollis_CPG23617	Causonis_ciliifera_CPG41949	0.0601336	1.12482	0.348666	0.0115237	516	238	211
Causonis_ciliifera_CPG41949	Causonis_tenuifolia_CPG38698	Causonis_mollis_CPG23617	0.0222222	0.329353	0.794851	0.00377537	674	184	176
Causonis_timoriensis_var_mekongensis_DBH20210706	Causonis_ciliifera_CPG41949	Causonis_mollis_CPG23617	0.115903	1.78895	0.113277	0.019889	682	207	164
Causonis_mollis_CPG23617	Causonis_trifolia_CPG71908	Causonis_ciliifera_CPG41949	0.0021978	0.0419918	0.972525	0.000431779	450	228	227
Causonis_wentsiana_CPG25344	Causonis_mollis_CPG23617	Causonis_ciliifera_CPG41949	0.0226244	0.261145	0.8314	0.00215424	1050	113	108
Causonis_sessilifolia_MP2511	Causonis_montana_CPG25342	Causonis_ciliifera_CPG41949	0.0810811	1.52776	0.20044	0.0153649	489	240	204
Causonis_ciliifera_CPG41949	Causonis_tenuifolia_CPG38698	Causonis_montana_CPG25342	0.126904	1.86794	0.0727751	0.0248756	661	222	172
Causonis_timoriensis_var_mekongensis_DBH20210706	Causonis_ciliifera_CPG41949	Causonis_montana_CPG25342	0.03125	0.471792	0.715873	0.00593472	664	198	186
Causonis_trifolia_CPG71908	Causonis_montana_CPG25342	Causonis_ciliifera_CPG41949	0.018018	0.332037	0.810203	0.00345572	451	226	218
Causonis_wentsiana_CPG25344	Causonis_montana_CPG25342	Causonis_ciliifera_CPG41949	0.0636364	0.791076	0.515992	0.00603188	1049	117	103
Causonis_tenuifolia_CPG38698	Causonis_ciliifera_CPG41949	Causonis_sessilifolia_MP2511	0.0203046	0.345949	0.805063	0.00258732	726	201	193
Causonis_timoriensis_var_mekongensis_DBH20210706	Causonis_ciliifera_CPG41949	Causonis_sessilifolia_MP2511	0.192708	3.26323	0.00435705	0.0234326	731	229	155
Causonis_sessilifolia_MP2511	Causonis_trifolia_CPG71908	Causonis_ciliifera_CPG41949	0.114754	1.39283	0.181212	0.0119505	2000	136	108
Causonis_sessilifolia_MP2511	Causonis_wentsiana_CPG25344	Causonis_ciliifera_CPG41949	0.0460251	0.878583	0.483193	0.00938967	469	250	228
Causonis_timoriensis_var_mekongensis_DBH20210706	Causonis_tenuifolia_CPG38698	Causonis_ciliifera_CPG41949	0.0716511	0.996805	0.403117	0.0124932	563	172	149
Causonis_tenuifolia_CPG38698	Causonis_ciliifera_CPG41949	Causonis_trifolia_CPG71908	0.160763	2.72446	0.0161043	0.0183686	710	213	154
Causonis_ciliifera_CPG41949	Causonis_tenuifolia_CPG38698	Causonis_wentsiana_CPG25344	0.0695187	0.999643	0.366648	0.00966543	677	200	174
Causonis_timoriensis_var_mekongensis_DBH20210706	Causonis_ciliifera_CPG41949	Causonis_trifolia_CPG71908	0.243968	4.22043	0.000247504	0.0280518	706	232	141
Causonis_timoriensis_var_mekongensis_DBH20210706	Causonis_ciliifera_CPG41949	Causonis_wentsiana_CPG25344	0.0861619	1.30291	0.253147	0.012119	688	208	175
Causonis_wentsiana_CPG25344	Causonis_trifolia_CPG71908	Causonis_ciliifera_CPG41949	0.0124481	0.21691	0.866176	0.00258509	446	244	238
Causonis_corniculata_CPG41978	Causonis_corniculata_CPG19407	Causonis_clematidea_AU036	0.360324	4.05874	3.03111e-05	0.0458763	1368	168	79
Causonis_corniculata_CPG19407	Causonis_daliensis_CPG23810	Causonis_clematidea_AU036	0.0409357	0.430263	0.729542	0.00378174	1377	89	82
Causonis_daliensis_CPG41826	Causonis_corniculata_CPG19407	Causonis_clematidea_AU036	0.315789	4.04575	8.9406e-05	0.0434109	1375	175	91
Causonis_daliensis_CPG41946	Causonis_corniculata_CPG19407	Causonis_clematidea_AU036	0.0292887	0.343936	0.789804	0.00376749	1409	123	116
Causonis_fugongensis_CPG32918	Causonis_corniculata_CPG19407	Causonis_clematidea_AU036	0.0568562	0.698291	0.546085	0.00910064	1114	158	141
Causonis_glauca_CPG03236	Causonis_corniculata_CPG19407	Causonis_clematidea_AU036	0.148515	1.63737	0.128158	0.015949	1388	116	86
Causonis_glauca_CPG23728	Causonis_corniculata_CPG19407	Causonis_clematidea_AU036	0.0123457	0.137074	0.919612	0.00161812	1397	123	120
Causonis_corniculata_CPG19407	Causonis_japonica_var_japonica_CPG07730	Causonis_clematidea_AU036	0.0661157	0.782643	0.493689	0.00864398	1149	129	113
Causonis_japonica_var_pseudotrifolia_LC_10	Causonis_corniculata_CPG19407	Causonis_clematidea_AU036	0.115702	1.32912	0.20793	0.0149015	1127	135	107
Causonis_maritima_1374_AU020	Causonis_corniculata_CPG19407	Causonis_clematidea_AU036	0.0272727	0.447521	0.71525	0.00644122	578	226	214
Causonis_medogensis_CPG26285	Causonis_corniculata_CPG19407	Causonis_clematidea_AU036	0.122257	1.43285	0.15383	0.0206349	1286	179	140
Causonis_corniculata_CPG19407	Causonis_mollis_CPG23617	Causonis_clematidea_AU036	0.037037	0.424119	0.741213	0.00486224	1424	126	117
Causonis_corniculata_CPG19407	Causonis_montana_CPG25342	Causonis_clematidea_AU036	0.257426	2.86328	0.00546099	0.0280929	1302	127	75
Causonis_sessilifolia_MP2511	Causonis_corniculata_CPG19407	Causonis_clematidea_AU036	0.188073	3.24527	0.00187987	0.0424211	561	259	177
Causonis_tenuifolia_CPG38698	Causonis_corniculata_CPG19407	Causonis_clematidea_AU036	0.0934579	1.61106	0.149675	0.0211528	376	234	194
Causonis_timoriensis_var_mekongensis_DBH20210706	Causonis_corniculata_CPG19407	Causonis_clematidea_AU036	0.143451	2.51653	0.0209385	0.0359375	359	275	206
Causonis_trifolia_CPG71908	Causonis_corniculata_CPG19407	Causonis_clematidea_AU036	0.176734	2.8458	0.00437025	0.0409326	564	263	184
Causonis_wentsiana_CPG25344	Causonis_corniculata_CPG19407	Causonis_clematidea_AU036	0.0197628	0.243256	0.847976	0.00269397	1115	129	124
Causonis_corniculata_CPG41978	Causonis_daliensis_CPG23810	Causonis_clematidea_AU036	0.363636	4.38549	1.40954e-05	0.0494845	1278	180	84
Causonis_corniculata_CPG41978	Causonis_daliensis_CPG41826	Causonis_clematidea_AU036	0.0226244	0.255418	0.847976	0.00257732	1559	113	108
Causonis_corniculata_CPG41978	Causonis_daliensis_CPG41946	Causonis_clematidea_AU036	0.259494	3.22194	0.00160827	0.042268	1280	199	117
Causonis_corniculata_CPG41978	Causonis_fugongensis_CPG32918	Causonis_clematidea_AU036	0.24	2.91122	0.00316323	0.0371134	1143	186	114
Causonis_corniculata_CPG41978	Causonis_glauca_CPG03236	Causonis_clematidea_AU036	0.262222	2.97547	0.00280522	0.0304124	1287	142	83
Causonis_corniculata_CPG41978	Causonis_glauca_CPG23728	Causonis_clematidea_AU036	0.309353	3.93144	0.000236876	0.0443299	1277	182	96
Causonis_corniculata_CPG41978	Causonis_japonica_var_japonica_CPG07730	Causonis_clematidea_AU036	0.355932	4.29846	7.86226e-06	0.0541237	1187	200	95
Causonis_corniculata_CPG41978	Causonis_japonica_var_pseudotrifolia_LC_10	Causonis_clematidea_AU036	0.237354	2.8631	0.00418966	0.0314433	1124	159	98
Causonis_corniculata_CPG41978	Causonis_maritima_1374_AU020	Causonis_clematidea_AU036	0.151874	2.55668	0.0132087	0.0396907	604	292	215
Causonis_corniculata_CPG41978	Causonis_medogensis_CPG26285	Causonis_clematidea_AU036	0.168919	2.04845	0.0440425	0.0257732	1312	173	123
Causonis_corniculata_CPG41978	Causonis_mollis_CPG23617	Causonis_clematidea_AU036	0.385827	4.48823	3.77522e-06	0.0505155	1304	176	78
Causonis_corniculata_CPG41978	Causonis_montana_CPG25342	Causonis_clematidea_AU036	0.487889	5.79271	7.31608e-10	0.0726804	1260	215	74
Causonis_corniculata_CPG41978	Causonis_sessilifolia_MP2511	Causonis_clematidea_AU036	0.0163934	0.278214	0.833034	0.00360825	593	217	210
Causonis_corniculata_CPG41978	Causonis_tenuifolia_CPG38698	Causonis_clematidea_AU036	0.0989899	1.60857	0.111955	0.0252577	378	272	223
Causonis_corniculata_CPG41978	Causonis_timoriensis_var_mekongensis_DBH20210706	Causonis_clematidea_AU036	0.0369004	0.586615	0.60232	0.0103093	365	281	261
Causonis_corniculata_CPG41978	Causonis_trifolia_CPG71908	Causonis_clematidea_AU036	0.0224215	0.374142	0.771668	0.00515464	573	228	218
Causonis_corniculata_CPG41978	Causonis_wentsiana_CPG25344	Causonis_clematidea_AU036	0.272727	3.36287	0.000597423	0.043299	1162	196	112
Causonis_daliensis_CPG41826	Causonis_daliensis_CPG23810	Causonis_clematidea_AU036	0.387234	4.43946	7.914e-06	0.0470284	1376	163	72
Causonis_daliensis_CPG41946	Causonis_daliensis_CPG23810	Causonis_clematidea_AU036	0.0752688	0.804105	0.499587	0.00753498	1502	100	86
Causonis_fugongensis_CPG32918	Causonis_daliensis_CPG23810	Causonis_clematidea_AU036	0.0930233	1.07359	0.322394	0.012848	1142	141	117
Causonis_glauca_CPG03236	Causonis_daliensis_CPG23810	Causonis_clematidea_AU036	0.266187	2.39603	0.0275568	0.0196704	1660	88	51
Causonis_glauca_CPG23728	Causonis_daliensis_CPG23810	Causonis_clematidea_AU036	0.0568182	0.531903	0.681618	0.00539374	1593	93	83
Causonis_daliensis_CPG23810	Causonis_japonica_var_japonica_CPG07730	Causonis_clematidea_AU036	0.0452261	0.510676	0.686254	0.00488069	1168	104	95
Causonis_japonica_var_pseudotrifolia_LC_10	Causonis_daliensis_CPG23810	Causonis_clematidea_AU036	0.155556	1.71363	0.105537	0.0186269	1142	130	95
Causonis_maritima_1374_AU020	Causonis_daliensis_CPG23810	Causonis_clematidea_AU036	0.0440835	0.70468	0.533805	0.0101986	605	225	206
Causonis_medogensis_CPG26285	Causonis_daliensis_CPG23810	Causonis_clematidea_AU036	0.172932	1.92303	0.0611413	0.0243386	1358	156	110
Causonis_daliensis_CPG23810	Causonis_mollis_CPG23617	Causonis_clematidea_AU036	0.011236	0.112921	0.931654	0.0010846	1554	90	88
Causonis_daliensis_CPG23810	Causonis_montana_CPG25342	Causonis_clematidea_AU036	0.302013	2.89656	0.00442348	0.0244035	1431	97	52
Causonis_sessilifolia_MP2511	Causonis_daliensis_CPG23810	Causonis_clematidea_AU036	0.207459	3.37269	0.000723897	0.0460424	590	259	170
Causonis_tenuifolia_CPG38698	Causonis_daliensis_CPG23810	Causonis_clematidea_AU036	0.114914	1.9764	0.0775628	0.0248546	370	228	181
Causonis_timoriensis_var_mekongensis_DBH20210706	Causonis_daliensis_CPG23810	Causonis_clematidea_AU036	0.161017	2.61967	0.011439	0.0395833	345	274	198
Causonis_trifolia_CPG71908	Causonis_daliensis_CPG23810	Causonis_clematidea_AU036	0.19457	3.1351	0.00201765	0.0445596	557	264	178
Causonis_wentsiana_CPG25344	Causonis_daliensis_CPG23810	Causonis_clematidea_AU036	0.05	0.626906	0.625179	0.00646552	1144	126	114
Causonis_daliensis_CPG41826	Causonis_daliensis_CPG41946	Causonis_clematidea_AU036	0.354839	3.93659	0.000148864	0.0397933	1626	147	70
Causonis_daliensis_CPG41826	Causonis_fugongensis_CPG32918	Causonis_clematidea_AU036	0.241877	3.13377	0.00174024	0.0346253	1133	172	105
Causonis_daliensis_CPG41826	Causonis_glauca_CPG03236	Causonis_clematidea_AU036	0.254717	3.01662	0.00386519	0.027907	1402	133	79
Causonis_daliensis_CPG41826	Causonis_glauca_CPG23728	Causonis_clematidea_AU036	0.327935	4.1306	0.000176553	0.0418605	1453	164	83
Causonis_daliensis_CPG41826	Causonis_japonica_var_japonica_CPG07730	Causonis_clematidea_AU036	0.344828	4.29315	1.34901e-05	0.0516796	1169	195	95
Causonis_daliensis_CPG41826	Causonis_japonica_var_pseudotrifolia_LC_10	Causonis_clematidea_AU036	0.227642	2.79732	0.00552499	0.0289406	1150	151	95
Causonis_daliensis_CPG41826	Causonis_maritima_1374_AU020	Causonis_clematidea_AU036	0.139535	2.42155	0.0220426	0.0372093	608	294	222
Causonis_daliensis_CPG41826	Causonis_medogensis_CPG26285	Causonis_clematidea_AU036	0.147541	1.71907	0.0952362	0.0232558	1538	175	130
Causonis_daliensis_CPG41826	Causonis_mollis_CPG23617	Causonis_clematidea_AU036	0.43662	5.15341	6.55144e-07	0.048062	1553	153	60
Causonis_daliensis_CPG41826	Causonis_montana_CPG25342	Causonis_clematidea_AU036	0.5	5.9209	3.59903e-10	0.0702842	1321	204	68
Causonis_daliensis_CPG41826	Causonis_sessilifolia_MP2511	Causonis_clematidea_AU036	0.00458716	0.0798285	0.951473	0.00103359	596	219	217
Causonis_daliensis_CPG41826	Causonis_tenuifolia_CPG38698	Causonis_clematidea_AU036	0.0876494	1.5575	0.157982	0.022739	366	273	229
Causonis_daliensis_CPG41826	Causonis_timoriensis_var_mekongensis_DBH20210706	Causonis_clematidea_AU036	0.0295858	0.527324	0.684663	0.00775194	376	261	246
Causonis_daliensis_CPG41826	Causonis_trifolia_CPG71908	Causonis_clematidea_AU036	0.011236	0.189225	0.884714	0.00258398	599	225	220
Causonis_daliensis_CPG41826	Causonis_wentsiana_CPG25344	Causonis_clematidea_AU036	0.264214	3.37645	0.000768661	0.0408269	1211	189	110
Causonis_fugongensis_CPG32918	Causonis_daliensis_CPG41946	Causonis_clematidea_AU036	0.0396825	0.487937	0.688955	0.00535332	1128	131	121
Causonis_glauca_CPG03236	Causonis_daliensis_CPG41946	Causonis_clematidea_AU036	0.102222	1.05896	0.340362	0.0122275	1495	124	101
Causonis_daliensis_CPG41946	Causonis_glauca_CPG23728	Causonis_clematidea_AU036	0.0215054	0.208677	0.877555	0.00215285	1650	95	91
Causonis_daliensis_CPG41946	Causonis_japonica_var_japonica_CPG07730	Causonis_clematidea_AU036	0.105991	1.24542	0.258759	0.0123789	1174	120	97
Causonis_japonica_var_pseudotrifolia_LC_10	Causonis_daliensis_CPG41946	Causonis_clematidea_AU036	0.0721649	0.864846	0.447546	0.0111762	1138	156	135
Causonis_maritima_1374_AU020	Causonis_daliensis_CPG41946	Causonis_clematidea_AU036	0.011236	0.18876	0.883804	0.00268384	617	225	220
Causonis_medogensis_CPG26285	Causonis_daliensis_CPG41946	Causonis_clematidea_AU036	0.117647	1.35384	0.209653	0.0169312	1409	152	120
Causonis_daliensis_CPG41946	Causonis_mollis_CPG23617	Causonis_clematidea_AU036	0.103896	0.911566	0.421421	0.00861141	1800	85	69
Causonis_daliensis_CPG41946	Causonis_montana_CPG25342	Causonis_clematidea_AU036	0.329609	3.59416	0.000524018	0.0317546	1413	119	60
Causonis_sessilifolia_MP2511	Causonis_daliensis_CPG41946	Causonis_clematidea_AU036	0.15528	2.58088	0.0100365	0.0387998	583	279	204
Causonis_tenuifolia_CPG38698	Causonis_daliensis_CPG41946	Causonis_clematidea_AU036	0.0677618	1.24162	0.287737	0.0174511	364	260	227
Causonis_timoriensis_var_mekongensis_DBH20210706	Causonis_daliensis_CPG41946	Causonis_clematidea_AU036	0.123506	2.21366	0.0445242	0.0322917	353	282	220
Causonis_trifolia_CPG71908	Causonis_daliensis_CPG41946	Causonis_clematidea_AU036	0.149378	2.4851	0.0165745	0.0373057	605	277	205
Causonis_daliensis_CPG41946	Causonis_wentsiana_CPG25344	Causonis_clematidea_AU036	0.0070922	0.0896065	0.943874	0.00107643	1155	142	140
Causonis_glauca_CPG03236	Causonis_fugongensis_CPG32918	Causonis_clematidea_AU036	0.0530612	0.623893	0.60232	0.00691122	1165	129	116
Causonis_fugongensis_CPG32918	Causonis_glauca_CPG23728	Causonis_clematidea_AU036	0.057377	0.672828	0.566422	0.00749465	1141	129	115
Causonis_fugongensis_CPG32918	Causonis_japonica_var_japonica_CPG07730	Causonis_clematidea_AU036	0.145374	1.63954	0.122224	0.017666	1165	130	97
Causonis_japonica_var_pseudotrifolia_LC_10	Causonis_fugongensis_CPG32918	Causonis_clematidea_AU036	0.042471	0.493126	0.692443	0.00585418	1128	135	124
Causonis_fugongensis_CPG32918	Causonis_maritima_1374_AU020	Causonis_clematidea_AU036	0.0111359	0.172346	0.886769	0.00267666	633	227	222
Causonis_medogensis_CPG26285	Causonis_fugongensis_CPG32918	Causonis_clematidea_AU036	0.0718954	0.873389	0.428254	0.0116402	1112	164	142
Causonis_fugongensis_CPG32918	Causonis_mollis_CPG23617	Causonis_clematidea_AU036	0.112069	1.37867	0.214904	0.0139186	1167	129	103
Causonis_fugongensis_CPG32918	Causonis_montana_CPG25342	Causonis_clematidea_AU036	0.293617	3.19245	0.00109575	0.0369379	1142	152	83
Causonis_sessilifolia_MP2511	Causonis_fugongensis_CPG32918	Causonis_clematidea_AU036	0.150115	2.77183	0.0162777	0.0336265	616	249	184
Causonis_tenuifolia_CPG38698	Causonis_fugongensis_CPG32918	Causonis_clematidea_AU036	0.0459082	0.799847	0.499442	0.0121629	390	262	239
Causonis_timoriensis_var_mekongensis_DBH20210706	Causonis_fugongensis_CPG32918	Causonis_clematidea_AU036	0.0992366	1.66727	0.118234	0.0270833	346	288	236
Causonis_trifolia_CPG71908	Causonis_fugongensis_CPG32918	Causonis_clematidea_AU036	0.135371	2.31445	0.0357139	0.0321244	571	260	198
Causonis_fugongensis_CPG32918	Causonis_wentsiana_CPG25344	Causonis_clematidea_AU036	0.0382166	0.496967	0.703966	0.00642398	1085	163	151
Causonis_glauca_CPG03236	Causonis_glauca_CPG23728	Causonis_clematidea_AU036	0.163636	1.51186	0.176904	0.0143541	1647	96	69
Causonis_glauca_CPG03236	Causonis_japonica_var_japonica_CPG07730	Causonis_clematidea_AU036	0.196581	2.23683	0.0357139	0.0244551	1191	140	94
Causonis_glauca_CPG03236	Causonis_japonica_var_pseudotrifolia_LC_10	Causonis_clematidea_AU036	0.00990099	0.113744	0.931199	0.00106326	1171	102	100
Causonis_glauca_CPG03236	Causonis_maritima_1374_AU020	Causonis_clematidea_AU036	0.0387931	0.626915	0.594403	0.00956938	610	241	223
Causonis_medogensis_CPG26285	Causonis_glauca_CPG03236	Causonis_clematidea_AU036	0.0332103	0.361371	0.763546	0.0047619	1393	140	131
Causonis_glauca_CPG03236	Causonis_mollis_CPG23617	Causonis_clematidea_AU036	0.245283	2.34249	0.0264151	0.0207337	1561	99	60
Causonis_glauca_CPG03236	Causonis_montana_CPG25342	Causonis_clematidea_AU036	0.418367	4.12142	3.27769e-05	0.0435938	1428	139	57
Causonis_sessilifolia_MP2511	Causonis_glauca_CPG03236	Causonis_clematidea_AU036	0.135417	2.22544	0.0372725	0.0269012	632	218	166
Causonis_tenuifolia_CPG38698	Causonis_glauca_CPG03236	Causonis_clematidea_AU036	0.0218341	0.368808	0.771668	0.00528821	356	234	224
Causonis_timoriensis_var_mekongensis_DBH20210706	Causonis_glauca_CPG03236	Causonis_clematidea_AU036	0.0760234	1.16125	0.248391	0.0203125	350	276	237
Causonis_trifolia_CPG71908	Causonis_glauca_CPG03236	Causonis_clematidea_AU036	0.115839	1.90749	0.0744426	0.0253886	577	236	187
Causonis_glauca_CPG03236	Causonis_wentsiana_CPG25344	Causonis_clematidea_AU036	0.0980392	1.16407	0.295227	0.0132908	1142	140	115
Causonis_glauca_CPG23728	Causonis_japonica_var_japonica_CPG07730	Causonis_clematidea_AU036	0.0829694	0.957698	0.421421	0.0102481	1165	124	105
Causonis_japonica_var_pseudotrifolia_LC_10	Causonis_glauca_CPG23728	Causonis_clematidea_AU036	0.0957854	1.08757	0.322298	0.0133049	1140	143	118
Causonis_maritima_1374_AU020	Causonis_glauca_CPG23728	Causonis_clematidea_AU036	0.0207852	0.326809	0.787309	0.00483092	600	221	212
Causonis_medogensis_CPG26285	Causonis_glauca_CPG23728	Causonis_clematidea_AU036	0.132353	1.57237	0.152051	0.0190476	1377	154	118
Causonis_glauca_CPG23728	Causonis_mollis_CPG23617	Causonis_clematidea_AU036	0.1	0.863272	0.490562	0.00647249	1738	66	54
Causonis_glauca_CPG23728	Causonis_montana_CPG25342	Causonis_clematidea_AU036	0.284974	2.84379	0.00673203	0.0296656	1413	124	69
Causonis_sessilifolia_MP2511	Causonis_glauca_CPG23728	Causonis_clematidea_AU036	0.186761	2.98679	0.00258618	0.0408691	607	251	172
Causonis_tenuifolia_CPG38698	Causonis_glauca_CPG23728	Causonis_clematidea_AU036	0.0747475	1.26752	0.252822	0.0195664	355	266	229
Causonis_timoriensis_var_mekongensis_DBH20210706	Causonis_glauca_CPG23728	Causonis_clematidea_AU036	0.119565	1.9381	0.0604702	0.034375	352	309	243
Causonis_trifolia_CPG71908	Causonis_glauca_CPG23728	Causonis_clematidea_AU036	0.166667	2.54782	0.00828728	0.0393782	561	266	190
Causonis_wentsiana_CPG25344	Causonis_glauca_CPG23728	Causonis_clematidea_AU036	0.00680272	0.0816046	0.949933	0.00107759	1130	148	146
Causonis_japonica_var_pseudotrifolia_LC_10	Causonis_japonica_var_japonica_CPG07730	Causonis_clematidea_AU036	0.261905	2.17879	0.0338456	0.0234167	1555	106	62
Causonis_maritima_1374_AU020	Causonis_japonica_var_japonica_CPG07730	Causonis_clematidea_AU036	0.0673077	1.03621	0.314331	0.0150295	610	222	194
Causonis_medogensis_CPG26285	Causonis_japonica_var_japonica_CPG07730	Causonis_clematidea_AU036	0.192982	2.33171	0.0240346	0.0291005	1185	170	115
Causonis_mollis_CPG23617	Causonis_japonica_var_japonica_CPG07730	Causonis_clematidea_AU036	0.0341463	0.38495	0.761784	0.00380022	1202	106	99
Causonis_japonica_var_japonica_CPG07730	Causonis_montana_CPG25342	Causonis_clematidea_AU036	0.206897	2.21479	0.036274	0.0196185	1183	105	69
Causonis_sessilifolia_MP2511	Causonis_japonica_var_japonica_CPG07730	Causonis_clematidea_AU036	0.222727	3.47996	0.000249925	0.0506984	590	269	171
Causonis_tenuifolia_CPG38698	Causonis_japonica_var_japonica_CPG07730	Causonis_clematidea_AU036	0.122807	2.18382	0.0467486	0.029614	376	256	200
Causonis_timoriensis_var_mekongensis_DBH20210706	Causonis_japonica_var_japonica_CPG07730	Causonis_clematidea_AU036	0.172414	2.67301	0.00524915	0.0442708	355	289	204
Causonis_trifolia_CPG71908	Causonis_japonica_var_japonica_CPG07730	Causonis_clematidea_AU036	0.204301	3.24628	0.000927026	0.0492228	559	280	185
Causonis_wentsiana_CPG25344	Causonis_japonica_var_japonica_CPG07730	Causonis_clematidea_AU036	0.0857143	1.00898	0.376939	0.0113147	1206	133	112
Causonis_japonica_var_pseudotrifolia_LC_10	Causonis_maritima_1374_AU020	Causonis_clematidea_AU036	0.0336134	0.499376	0.651481	0.00851517	567	246	230
Causonis_medogensis_CPG26285	Causonis_japonica_var_pseudotrifolia_LC_10	Causonis_clematidea_AU036	0.0358306	0.412119	0.718201	0.00582011	1181	159	148
Causonis_japonica_var_pseudotrifolia_LC_10	Causonis_mollis_CPG23617	Causonis_clematidea_AU036	0.158798	1.78051	0.085613	0.0196913	1157	135	98
Causonis_japonica_var_pseudotrifolia_LC_10	Causonis_montana_CPG25342	Causonis_clematidea_AU036	0.34188	3.63963	0.000305839	0.0425758	1160	157	77
Causonis_sessilifolia_MP2511	Causonis_japonica_var_pseudotrifolia_LC_10	Causonis_clematidea_AU036	0.135	2.24701	0.0337998	0.0279359	575	227	173
Causonis_tenuifolia_CPG38698	Causonis_japonica_var_pseudotrifolia_LC_10	Causonis_clematidea_AU036	0.026087	0.463126	0.723156	0.00634585	354	236	224
Causonis_timoriensis_var_mekongensis_DBH20210706	Causonis_japonica_var_pseudotrifolia_LC_10	Causonis_clematidea_AU036	0.0838446	1.34982	0.210788	0.0213542	346	265	224
Causonis_trifolia_CPG71908	Causonis_japonica_var_pseudotrifolia_LC_10	Causonis_clematidea_AU036	0.133858	2.17041	0.0421451	0.0264249	569	216	165
Causonis_japonica_var_pseudotrifolia_LC_10	Causonis_wentsiana_CPG25344	Causonis_clematidea_AU036	0.0954357	1.08777	0.321233	0.0122406	1182	132	109
Causonis_medogensis_CPG26285	Causonis_maritima_1374_AU020	Causonis_clematidea_AU036	0.0534653	0.871672	0.43053	0.0142857	619	266	239
Causonis_maritima_1374_AU020	Causonis_mollis_CPG23617	Causonis_clematidea_AU036	0.047836	0.757461	0.495639	0.0112721	613	230	209
Causonis_maritima_1374_AU020	Causonis_montana_CPG25342	Causonis_clematidea_AU036	0.160804	2.50927	0.0108611	0.0343532	607	231	167
Causonis_sessilifolia_MP2511	Causonis_maritima_1374_AU020	Causonis_clematidea_AU036	0.246479	2.88231	0.00234723	0.0362131	2140	177	107
Causonis_tenuifolia_CPG38698	Causonis_maritima_1374_AU020	Causonis_clematidea_AU036	0.0522388	1.00502	0.412435	0.014807	396	282	254
Causonis_timoriensis_var_mekongensis_DBH20210706	Causonis_maritima_1374_AU020	Causonis_clematidea_AU036	0.0994764	1.88868	0.0979149	0.0296875	354	315	258
Causonis_trifolia_CPG71908	Causonis_maritima_1374_AU020	Causonis_clematidea_AU036	0.258687	2.84955	0.00442348	0.034715	2390	163	96
Causonis_maritima_1374_AU020	Causonis_wentsiana_CPG25344	Causonis_clematidea_AU036	0.0142566	0.229765	0.847976	0.00375738	606	249	242
Causonis_medogensis_CPG26285	Causonis_mollis_CPG23617	Causonis_clematidea_AU036	0.196721	2.20542	0.0313301	0.0253968	1389	146	98
Causonis_medogensis_CPG26285	Causonis_montana_CPG25342	Causonis_clematidea_AU036	0.380753	3.868	2.864e-05	0.0481481	1480	165	74
Causonis_sessilifolia_MP2511	Causonis_medogensis_CPG26285	Causonis_clematidea_AU036	0.0854871	1.40549	0.181562	0.0222452	614	273	230
Causonis_tenuifolia_CPG38698	Causonis_medogensis_CPG26285	Causonis_clematidea_AU036	0.00184162	0.032274	0.976967	0.000528821	370	272	271
Causonis_timoriensis_var_mekongensis_DBH20210706	Causonis_medogensis_CPG26285	Causonis_clematidea_AU036	0.0520833	0.826288	0.438919	0.015625	405	303	273
Causonis_trifolia_CPG71908	Causonis_medogensis_CPG26285	Causonis_clematidea_AU036	0.0796813	1.29173	0.221963	0.0207254	615	271	231
Causonis_medogensis_CPG26285	Causonis_wentsiana_CPG25344	Causonis_clematidea_AU036	0.10241	1.30612	0.224995	0.0179894	1223	183	149
Causonis_mollis_CPG23617	Causonis_montana_CPG25342	Causonis_clematidea_AU036	0.229947	2.20299	0.031191	0.0233442	1437	115	72
Causonis_sessilifolia_MP2511	Causonis_mollis_CPG23617	Causonis_clematidea_AU036	0.223587	3.64165	0.000249925	0.0470771	617	249	158
Causonis_tenuifolia_CPG38698	Causonis_mollis_CPG23617	Causonis_clematidea_AU036	0.101031	1.80257	0.108687	0.0259122	365	267	218
Causonis_timoriensis_var_mekongensis_DBH20210706	Causonis_mollis_CPG23617	Causonis_clematidea_AU036	0.146067	2.41596	0.0185998	0.040625	353	306	228
Causonis_trifolia_CPG71908	Causonis_mollis_CPG23617	Causonis_clematidea_AU036	0.205607	3.2597	0.000989284	0.0455959	571	258	170
Causonis_wentsiana_CPG25344	Causonis_mollis_CPG23617	Causonis_clematidea_AU036	0.0514706	0.637983	0.614185	0.0075431	1170	143	129
Causonis_sessilifolia_MP2511	Causonis_montana_CPG25342	Causonis_clematidea_AU036	0.308756	5.09965	3.05883e-07	0.0693223	589	284	150
Causonis_tenuifolia_CPG38698	Causonis_montana_CPG25342	Causonis_clematidea_AU036	0.206278	3.76369	0.000768661	0.0486515	375	269	177
Causonis_timoriensis_var_mekongensis_DBH20210706	Causonis_montana_CPG25342	Causonis_clematidea_AU036	0.244444	3.95792	6.42834e-05	0.0630208	352	308	187
Causonis_trifolia_CPG71908	Causonis_montana_CPG25342	Causonis_clematidea_AU036	0.293065	4.51586	2.50421e-06	0.0678756	570	289	158
Causonis_wentsiana_CPG25344	Causonis_montana_CPG25342	Causonis_clematidea_AU036	0.228916	2.72812	0.00846004	0.0307112	1141	153	96
Causonis_sessilifolia_MP2511	Causonis_tenuifolia_CPG38698	Causonis_clematidea_AU036	0.0817121	1.59936	0.18056	0.0217279	382	278	236
Causonis_sessilifolia_MP2511	Causonis_timoriensis_var_mekongensis_DBH20210706	Causonis_clematidea_AU036	0.0238532	0.425954	0.739927	0.0067253	346	279	266
Causonis_sessilifolia_MP2511	Causonis_trifolia_CPG71908	Causonis_clematidea_AU036	0.0128755	0.156569	0.900463	0.00155199	2161	118	115
Causonis_sessilifolia_MP2511	Causonis_wentsiana_CPG25344	Causonis_clematidea_AU036	0.16849	3.02646	0.00489938	0.0398345	585	267	190
Causonis_timoriensis_var_mekongensis_DBH20210706	Causonis_tenuifolia_CPG38698	Causonis_clematidea_AU036	0.0989761	1.28333	0.253026	0.0151042	1189	161	132
Causonis_trifolia_CPG71908	Causonis_tenuifolia_CPG38698	Causonis_clematidea_AU036	0.0757282	1.54613	0.223582	0.0202073	358	277	238
Causonis_tenuifolia_CPG38698	Causonis_wentsiana_CPG25344	Causonis_clematidea_AU036	0.075594	1.29254	0.235706	0.0185087	374	249	214
Causonis_trifolia_CPG71908	Causonis_timoriensis_var_mekongensis_DBH20210706	Causonis_clematidea_AU036	0.0185874	0.341462	0.804242	0.00518135	352	274	264
Causonis_timoriensis_var_mekongensis_DBH20210706	Causonis_wentsiana_CPG25344	Causonis_clematidea_AU036	0.121673	2.03237	0.0472327	0.0333333	361	295	231
Causonis_trifolia_CPG71908	Causonis_wentsiana_CPG25344	Causonis_clematidea_AU036	0.15812	2.63917	0.00986229	0.038342	578	271	197
Causonis_daliensis_CPG23810	Causonis_corniculata_CPG19407	Causonis_corniculata_CPG41978	0.266106	3.89952	4.24506e-05	0.0688406	321	226	131
Causonis_daliensis_CPG41826	Causonis_corniculata_CPG41978	Causonis_corniculata_CPG19407	0	0	1	0	392	230	230
Causonis_daliensis_CPG41946	Causonis_corniculata_CPG19407	Causonis_corniculata_CPG41978	0.304348	5.00882	6.55144e-07	0.0892984	356	270	144
Causonis_corniculata_CPG41978	Causonis_corniculata_CPG19407	Causonis_fugongensis_CPG32918	0.0506329	0.668972	0.578328	0.0118606	410	166	150
Causonis_glauca_CPG03236	Causonis_corniculata_CPG19407	Causonis_corniculata_CPG41978	0.225464	3.24027	0.000787381	0.0620438	303	231	146
Causonis_glauca_CPG23728	Causonis_corniculata_CPG19407	Causonis_corniculata_CPG41978	0.26601	3.7789	4.27223e-05	0.0775305	331	257	149
Causonis_corniculata_CPG41978	Causonis_corniculata_CPG19407	Causonis_japonica_var_japonica_CPG07730	0.0956522	1.30832	0.249793	0.0289474	353	189	156
Causonis_corniculata_CPG41978	Causonis_corniculata_CPG19407	Causonis_japonica_var_pseudotrifolia_LC_10	0.189003	2.49774	0.0185062	0.0495495	381	173	118
Causonis_corniculata_CPG41978	Causonis_corniculata_CPG19407	Causonis_maritima_1374_AU020	0.169935	2.17903	0.0421451	0.0162449	1027	179	127
Causonis_corniculata_CPG41978	Causonis_corniculata_CPG19407	Causonis_medogensis_CPG26285	0.0150538	0.227137	0.857292	0.00260417	329	236	229
Causonis_mollis_CPG23617	Causonis_corniculata_CPG19407	Causonis_corniculata_CPG41978	0.159494	2.33193	0.0186573	0.0467359	336	229	166
Causonis_montana_CPG25342	Causonis_corniculata_CPG19407	Causonis_corniculata_CPG41978	0.267532	3.90228	3.03709e-05	0.0742075	271	244	141
Causonis_corniculata_CPG41978	Causonis_corniculata_CPG19407	Causonis_sessilifolia_MP2511	0.0300752	0.36748	0.772644	0.00279525	1035	137	129
Causonis_corniculata_CPG41978	Causonis_corniculata_CPG19407	Causonis_tenuifolia_CPG38698	0.287879	3.28269	0.000970449	0.0328436	1228	170	94
Causonis_corniculata_CPG41978	Causonis_corniculata_CPG19407	Causonis_timoriensis_var_mekongensis_DBH20210706	0.281633	3.20282	0.00160827	0.0312359	1273	157	88
Causonis_corniculata_CPG41978	Causonis_corniculata_CPG19407	Causonis_trifolia_CPG71908	0.135135	1.72391	0.11508	0.0117174	1046	147	112
Causonis_corniculata_CPG41978	Causonis_corniculata_CPG19407	Causonis_wentsiana_CPG25344	0.074184	0.979456	0.404658	0.0137137	395	181	156
Causonis_corniculata_CPG19407	Causonis_daliensis_CPG23810	Causonis_daliensis_CPG41826	0.0480769	0.780742	0.510053	0.0116686	293	218	198
Causonis_daliensis_CPG41946	Causonis_daliensis_CPG23810	Causonis_corniculata_CPG19407	0.026393	0.349823	0.772963	0.00752508	289	175	166
Causonis_corniculata_CPG19407	Causonis_daliensis_CPG23810	Causonis_fugongensis_CPG32918	0.2	2.48192	0.0147591	0.0390098	443	156	104
Causonis_glauca_CPG03236	Causonis_daliensis_CPG23810	Causonis_corniculata_CPG19407	0.0931174	1.01897	0.345077	0.0190083	419	135	112
Causonis_glauca_CPG23728	Causonis_daliensis_CPG23810	Causonis_corniculata_CPG19407	0.0697674	0.814564	0.459206	0.0173841	373	161	140
Causonis_corniculata_CPG19407	Causonis_daliensis_CPG23810	Causonis_japonica_var_japonica_CPG07730	0.166667	2.04581	0.0501897	0.0397471	369	154	110
Causonis_corniculata_CPG19407	Causonis_daliensis_CPG23810	Causonis_japonica_var_pseudotrifolia_LC_10	0.11588	1.46069	0.18963	0.0255924	406	130	103
Causonis_corniculata_CPG19407	Causonis_daliensis_CPG23810	Causonis_maritima_1374_AU020	0.147679	1.68459	0.104115	0.0111146	1044	136	101
Causonis_corniculata_CPG19407	Causonis_daliensis_CPG23810	Causonis_medogensis_CPG26285	0.260204	3.77139	7.48951e-05	0.0380455	333	247	145
Causonis_daliensis_CPG23810	Causonis_mollis_CPG23617	Causonis_corniculata_CPG19407	0.0368098	0.459334	0.691574	0.0101095	335	169	157
Causonis_montana_CPG25342	Causonis_daliensis_CPG23810	Causonis_corniculata_CPG19407	0.222222	3.04925	0.00199473	0.0541833	278	187	119
Causonis_corniculata_CPG19407	Causonis_daliensis_CPG23810	Causonis_sessilifolia_MP2511	0.156522	1.87162	0.0791448	0.0126139	1090	133	97
Causonis_corniculata_CPG19407	Causonis_daliensis_CPG23810	Causonis_tenuifolia_CPG38698	0.0358974	0.377923	0.756379	0.00312779	1247	101	94
Causonis_daliensis_CPG23810	Causonis_corniculata_CPG19407	Causonis_timoriensis_var_mekongensis_DBH20210706	0.0315789	0.33866	0.787815	0.0027959	1309	98	92
Causonis_daliensis_CPG23810	Causonis_corniculata_CPG19407	Causonis_trifolia_CPG71908	0.00497512	0.0586395	0.963948	0.000338639	1095	101	100
Causonis_corniculata_CPG19407	Causonis_daliensis_CPG23810	Causonis_wentsiana_CPG25344	0.151751	1.95378	0.0701743	0.0216908	418	148	109
Causonis_daliensis_CPG41826	Causonis_daliensis_CPG41946	Causonis_corniculata_CPG19407	0.21608	3.36306	0.00127133	0.0670827	428	242	156
Causonis_daliensis_CPG41826	Causonis_corniculata_CPG19407	Causonis_fugongensis_CPG32918	0.0361446	0.5142	0.684663	0.00892193	416	172	160
Causonis_corniculata_CPG19407	Causonis_glauca_CPG03236	Causonis_daliensis_CPG41826	0.0935252	1.38475	0.176163	0.0227538	261	228	189
Causonis_daliensis_CPG41826	Causonis_glauca_CPG23728	Causonis_corniculata_CPG19407	0.162281	2.72238	0.0110023	0.0577223	277	265	191
Causonis_daliensis_CPG41826	Causonis_corniculata_CPG19407	Causonis_japonica_var_japonica_CPG07730	0.125	1.66846	0.103741	0.0398959	371	207	161
Causonis_daliensis_CPG41826	Causonis_corniculata_CPG19407	Causonis_japonica_var_pseudotrifolia_LC_10	0.0670927	0.942361	0.430508	0.0195167	375	167	146
Causonis_daliensis_CPG41826	Causonis_corniculata_CPG19407	Causonis_maritima_1374_AU020	0.146199	1.97965	0.0697026	0.0156299	1044	196	146
Causonis_medogensis_CPG26285	Causonis_daliensis_CPG41826	Causonis_corniculata_CPG19407	0.171271	3.08371	0.00334046	0.0676364	442	318	225
Causonis_daliensis_CPG41826	Causonis_mollis_CPG23617	Causonis_corniculata_CPG19407	0.273657	4.57888	2.02263e-05	0.0834633	351	249	142
Causonis_montana_CPG25342	Causonis_corniculata_CPG19407	Causonis_daliensis_CPG41826	0.0736342	1.16812	0.286097	0.017765	253	226	195
Causonis_daliensis_CPG41826	Causonis_corniculata_CPG19407	Causonis_sessilifolia_MP2511	0.024911	0.343179	0.798306	0.0024467	1042	144	137
Causonis_daliensis_CPG41826	Causonis_corniculata_CPG19407	Causonis_tenuifolia_CPG38698	0.3213	3.82237	0.000115067	0.0382467	1241	183	94
Causonis_daliensis_CPG41826	Causonis_corniculata_CPG19407	Causonis_timoriensis_var_mekongensis_DBH20210706	0.146154	1.76635	0.10224	0.0174472	1265	149	111
Causonis_daliensis_CPG41826	Causonis_corniculata_CPG19407	Causonis_trifolia_CPG71908	0.0206897	0.272514	0.833034	0.0020284	1047	148	142
Causonis_corniculata_CPG19407	Causonis_daliensis_CPG41826	Causonis_wentsiana_CPG25344	0.0757946	1.04584	0.344976	0.0172414	403	220	189
Causonis_corniculata_CPG19407	Causonis_daliensis_CPG41946	Causonis_fugongensis_CPG32918	0.113333	1.42689	0.166034	0.0255064	463	167	133
Causonis_glauca_CPG03236	Causonis_daliensis_CPG41946	Causonis_corniculata_CPG19407	0.0357143	0.488914	0.68228	0.0115702	281	203	189
Causonis_glauca_CPG23728	Causonis_daliensis_CPG41946	Causonis_corniculata_CPG19407	0.0363636	0.436543	0.718201	0.00993377	437	171	159
Causonis_corniculata_CPG19407	Causonis_daliensis_CPG41946	Causonis_japonica_var_japonica_CPG07730	0.10303	1.39853	0.217925	0.0307136	398	182	148
Causonis_daliensis_CPG41946	Causonis_corniculata_CPG19407	Causonis_japonica_var_pseudotrifolia_LC_10	0.0609319	0.764449	0.49919	0.0158582	442	148	131
Causonis_corniculata_CPG19407	Causonis_daliensis_CPG41946	Causonis_maritima_1374_AU020	0.109635	1.3027	0.213672	0.0104795	1068	167	134
Causonis_corniculata_CPG19407	Causonis_daliensis_CPG41946	Causonis_medogensis_CPG26285	0.282051	4.31213	5.80888e-06	0.0533383	361	325	182
Causonis_daliensis_CPG41946	Causonis_mollis_CPG23617	Causonis_corniculata_CPG19407	0.0967742	1.03174	0.36869	0.0175585	536	119	98
Causonis_montana_CPG25342	Causonis_daliensis_CPG41946	Causonis_corniculata_CPG19407	0.159892	2.28826	0.0185641	0.047012	274	214	155
Causonis_daliensis_CPG41946	Causonis_corniculata_CPG19407	Causonis_sessilifolia_MP2511	0.0199203	0.25334	0.845948	0.00174886	1112	128	123
Causonis_daliensis_CPG41946	Causonis_corniculata_CPG19407	Causonis_tenuifolia_CPG38698	0.193133	2.16095	0.0325257	0.0197109	1283	139	94
Causonis_daliensis_CPG41946	Causonis_corniculata_CPG19407	Causonis_timoriensis_var_mekongensis_DBH20210706	0.0934579	1.02629	0.337545	0.00925926	1319	117	97
Causonis_corniculata_CPG19407	Causonis_daliensis_CPG41946	Causonis_trifolia_CPG71908	0.0729927	0.881468	0.43053	0.00677507	1112	147	127
Causonis_corniculata_CPG19407	Causonis_daliensis_CPG41946	Causonis_wentsiana_CPG25344	0.0733333	0.930415	0.390675	0.0122358	439	161	139
Causonis_corniculata_CPG19407	Causonis_glauca_CPG03236	Causonis_fugongensis_CPG32918	0.234201	3.08261	0.00346566	0.0472618	419	166	103
Causonis_corniculata_CPG19407	Causonis_glauca_CPG23728	Causonis_fugongensis_CPG32918	0.168254	2.0597	0.0425614	0.0397599	449	184	131
Causonis_fugongensis_CPG32918	Causonis_japonica_var_japonica_CPG07730	Causonis_corniculata_CPG19407	0.207254	2.98212	0.00233934	0.0524246	248	233	153
Causonis_corniculata_CPG19407	Causonis_japonica_var_pseudotrifolia_LC_10	Causonis_fugongensis_CPG32918	0.0543478	0.82061	0.47496	0.0150038	210	194	174
Causonis_corniculata_CPG19407	Causonis_fugongensis_CPG32918	Causonis_maritima_1374_AU020	0.113514	1.54187	0.160715	0.0133376	768	206	164
Causonis_medogensis_CPG26285	Causonis_corniculata_CPG19407	Causonis_fugongensis_CPG32918	0.0605327	0.81498	0.448991	0.0184094	370	219	194
Causonis_corniculata_CPG19407	Causonis_mollis_CPG23617	Causonis_fugongensis_CPG32918	0.304348	3.69989	0.000112592	0.0682671	455	195	104
Causonis_corniculata_CPG19407	Causonis_montana_CPG25342	Causonis_fugongensis_CPG32918	0.304965	3.96534	7.87735e-05	0.0645161	369	184	98
Causonis_corniculata_CPG19407	Causonis_fugongensis_CPG32918	Causonis_sessilifolia_MP2511	0.152866	2.09063	0.0518792	0.0168185	787	181	133
Causonis_fugongensis_CPG32918	Causonis_corniculata_CPG19407	Causonis_tenuifolia_CPG38698	0.101639	1.25132	0.249793	0.0136624	982	168	137
Causonis_fugongensis_CPG32918	Causonis_corniculata_CPG19407	Causonis_timoriensis_var_mekongensis_DBH20210706	0.164751	2.06947	0.0532094	0.0196977	1024	152	109
Causonis_fugongensis_CPG32918	Causonis_corniculata_CPG19407	Causonis_trifolia_CPG71908	0.0260223	0.35246	0.789804	0.00236566	793	138	131
Causonis_wentsiana_CPG25344	Causonis_corniculata_CPG19407	Causonis_fugongensis_CPG32918	0.0997442	1.50265	0.152051	0.0284257	245	215	176
Causonis_glauca_CPG03236	Causonis_glauca_CPG23728	Causonis_corniculata_CPG19407	0.00854701	0.100415	0.938063	0.00165289	392	118	116
Causonis_corniculata_CPG19407	Causonis_glauca_CPG03236	Causonis_japonica_var_japonica_CPG07730	0.10299	1.33418	0.236317	0.0280036	371	166	135
Causonis_corniculata_CPG19407	Causonis_glauca_CPG03236	Causonis_japonica_var_pseudotrifolia_LC_10	0.195219	2.52001	0.017101	0.0464455	381	150	101
Causonis_corniculata_CPG19407	Causonis_glauca_CPG03236	Causonis_maritima_1374_AU020	0.0184502	0.229038	0.864343	0.00158781	1053	138	133
Causonis_corniculata_CPG19407	Causonis_glauca_CPG03236	Causonis_medogensis_CPG26285	0.29	4.51143	6.97306e-06	0.0432674	307	258	142
Causonis_glauca_CPG03236	Causonis_mollis_CPG23617	Causonis_corniculata_CPG19407	0.113269	1.49745	0.150899	0.0289256	336	172	137
Causonis_montana_CPG25342	Causonis_glauca_CPG03236	Causonis_corniculata_CPG19407	0.134328	1.87517	0.0689859	0.0358566	259	190	145
Causonis_corniculata_CPG19407	Causonis_glauca_CPG03236	Causonis_sessilifolia_MP2511	0.333333	4.24825	5.30546e-05	0.0287316	1052	164	82
Causonis_glauca_CPG03236	Causonis_corniculata_CPG19407	Causonis_tenuifolia_CPG38698	0.227273	2.49255	0.0187847	0.0218531	1265	135	85
Causonis_glauca_CPG03236	Causonis_corniculata_CPG19407	Causonis_timoriensis_var_mekongensis_DBH20210706	0.190476	2.08884	0.0554216	0.0183486	1313	125	85
Causonis_corniculata_CPG19407	Causonis_glauca_CPG03236	Causonis_trifolia_CPG71908	0.0458716	0.575911	0.65139	0.00338753	1075	114	104
Causonis_corniculata_CPG19407	Causonis_glauca_CPG03236	Causonis_wentsiana_CPG25344	0.0391459	0.529066	0.685527	0.00611791	421	146	135
Causonis_corniculata_CPG19407	Causonis_glauca_CPG23728	Causonis_japonica_var_japonica_CPG07730	0.0608696	0.742131	0.514939	0.0189702	400	183	162
Causonis_corniculata_CPG19407	Causonis_glauca_CPG23728	Causonis_japonica_var_pseudotrifolia_LC_10	0.00763359	0.0959612	0.939925	0.00189573	412	132	130
Causonis_corniculata_CPG19407	Causonis_glauca_CPG23728	Causonis_maritima_1374_AU020	0.0784314	0.890482	0.413892	0.00762147	1063	165	141
Causonis_corniculata_CPG19407	Causonis_glauca_CPG23728	Causonis_medogensis_CPG26285	0.255079	3.94519	6.47777e-05	0.0421485	332	278	165
Causonis_glauca_CPG23728	Causonis_mollis_CPG23617	Causonis_corniculata_CPG19407	0.133603	1.46372	0.163346	0.0273179	514	140	107
Causonis_montana_CPG25342	Causonis_glauca_CPG23728	Causonis_corniculata_CPG19407	0.126005	1.76915	0.078535	0.0374502	277	210	163
Causonis_corniculata_CPG19407	Causonis_glauca_CPG23728	Causonis_sessilifolia_MP2511	0.195402	2.30112	0.0269216	0.0178697	1077	156	105
Causonis_glauca_CPG23728	Causonis_corniculata_CPG19407	Causonis_tenuifolia_CPG38698	0.245614	2.61321	0.00940004	0.0244115	1274	142	86
Causonis_glauca_CPG23728	Causonis_corniculata_CPG19407	Causonis_timoriensis_var_mekongensis_DBH20210706	0.186441	1.98001	0.0570544	0.0201465	1330	140	96
Causonis_glauca_CPG23728	Causonis_corniculata_CPG19407	Causonis_trifolia_CPG71908	0.0403587	0.462919	0.707158	0.00303951	1089	116	107
Causonis_glauca_CPG23728	Causonis_corniculata_CPG19407	Causonis_wentsiana_CPG25344	0.022508	0.291931	0.820691	0.00387812	447	159	152
Causonis_japonica_var_pseudotrifolia_LC_10	Causonis_japonica_var_japonica_CPG07730	Causonis_corniculata_CPG19407	0.22449	2.17193	0.0436611	0.0295302	549	120	76
Causonis_corniculata_CPG19407	Causonis_japonica_var_japonica_CPG07730	Causonis_maritima_1374_AU020	0.167742	2.29923	0.0360412	0.0165132	813	181	129
Causonis_medogensis_CPG26285	Causonis_corniculata_CPG19407	Causonis_japonica_var_japonica_CPG07730	0.0108932	0.157861	0.897807	0.0044964	303	232	227
Causonis_corniculata_CPG19407	Causonis_mollis_CPG23617	Causonis_japonica_var_japonica_CPG07730	0.230303	2.93929	0.00407139	0.068654	398	203	127
Causonis_corniculata_CPG19407	Causonis_montana_CPG25342	Causonis_japonica_var_japonica_CPG07730	0.319728	4.29542	2.49894e-05	0.0849142	291	194	100
Causonis_corniculata_CPG19407	Causonis_japonica_var_japonica_CPG07730	Causonis_sessilifolia_MP2511	0.131086	1.70887	0.111669	0.0122635	850	151	116
Causonis_japonica_var_japonica_CPG07730	Causonis_corniculata_CPG19407	Causonis_tenuifolia_CPG38698	0.0254237	0.305548	0.810629	0.0026738	1015	121	115
Causonis_japonica_var_japonica_CPG07730	Causonis_corniculata_CPG19407	Causonis_timoriensis_var_mekongensis_DBH20210706	0.010101	0.11469	0.93023	0.000933707	1052	100	98
Causonis_japonica_var_japonica_CPG07730	Causonis_corniculata_CPG19407	Causonis_trifolia_CPG71908	0.0241935	0.326958	0.80688	0.0020284	862	127	121
Causonis_wentsiana_CPG25344	Causonis_japonica_var_japonica_CPG07730	Causonis_corniculata_CPG19407	0.14881	2.00909	0.0433687	0.0334225	246	193	143
Causonis_japonica_var_pseudotrifolia_LC_10	Causonis_corniculata_CPG19407	Causonis_maritima_1374_AU020	0.145763	1.98945	0.0724363	0.0134712	809	169	126
Causonis_corniculata_CPG19407	Causonis_medogensis_CPG26285	Causonis_japonica_var_pseudotrifolia_LC_10	0.00487805	0.0720311	0.952468	0.00189573	319	206	204
Causonis_corniculata_CPG19407	Causonis_mollis_CPG23617	Causonis_japonica_var_pseudotrifolia_LC_10	0.157895	1.88177	0.0627451	0.0369668	419	143	104
Causonis_corniculata_CPG19407	Causonis_montana_CPG25342	Causonis_japonica_var_pseudotrifolia_LC_10	0.255061	3.27395	0.00109674	0.0597156	327	155	92
Causonis_corniculata_CPG19407	Causonis_japonica_var_pseudotrifolia_LC_10	Causonis_sessilifolia_MP2511	0.0708661	0.993242	0.42403	0.00630694	808	136	118
Causonis_japonica_var_pseudotrifolia_LC_10	Causonis_corniculata_CPG19407	Causonis_tenuifolia_CPG38698	0.18705	2.2548	0.0293042	0.0227074	1015	165	113
Causonis_japonica_var_pseudotrifolia_LC_10	Causonis_corniculata_CPG19407	Causonis_timoriensis_var_mekongensis_DBH20210706	0.131915	1.44128	0.160385	0.0142791	1041	133	102
Causonis_corniculata_CPG19407	Causonis_japonica_var_pseudotrifolia_LC_10	Causonis_trifolia_CPG71908	0.1	1.384	0.235706	0.00813008	799	132	108
Causonis_wentsiana_CPG25344	Causonis_japonica_var_pseudotrifolia_LC_10	Causonis_corniculata_CPG19407	0.0171429	0.231311	0.851177	0.0040107	231	178	172
Causonis_medogensis_CPG26285	Causonis_corniculata_CPG19407	Causonis_maritima_1374_AU020	0.0263789	0.380511	0.763546	0.00348101	969	214	203
Causonis_corniculata_CPG19407	Causonis_mollis_CPG23617	Causonis_maritima_1374_AU020	0.133333	1.58652	0.136925	0.0127024	1085	170	130
Causonis_corniculata_CPG19407	Causonis_montana_CPG25342	Causonis_maritima_1374_AU020	0.294574	3.52127	0.000637528	0.0241346	966	167	91
Causonis_sessilifolia_MP2511	Causonis_maritima_1374_AU020	Causonis_corniculata_CPG19407	0.171233	2.21122	0.0369314	0.0229358	1770	171	121
Causonis_maritima_1374_AU020	Causonis_corniculata_CPG19407	Causonis_tenuifolia_CPG38698	0.0823045	1.35625	0.189324	0.0175593	473	263	223
Causonis_maritima_1374_AU020	Causonis_corniculata_CPG19407	Causonis_timoriensis_var_mekongensis_DBH20210706	0.122581	2.20163	0.0427764	0.0259445	529	261	204
Causonis_trifolia_CPG71908	Causonis_maritima_1374_AU020	Causonis_corniculata_CPG19407	0.198444	2.28045	0.0279583	0.0233838	2017	154	103
Causonis_corniculata_CPG19407	Causonis_wentsiana_CPG25344	Causonis_maritima_1374_AU020	0	0	1	0	797	163	163
Causonis_corniculata_CPG19407	Causonis_mollis_CPG23617	Causonis_medogensis_CPG26285	0.320088	4.75701	2.9681e-07	0.0540843	354	299	154
Causonis_medogensis_CPG26285	Causonis_montana_CPG25342	Causonis_corniculata_CPG19407	0.314136	4.14645	1.34901e-05	0.0872727	391	251	131
Causonis_corniculata_CPG19407	Causonis_medogensis_CPG26285	Causonis_sessilifolia_MP2511	0	0	1	0	981	176	176
Causonis_medogensis_CPG26285	Causonis_corniculata_CPG19407	Causonis_tenuifolia_CPG38698	0.260188	3.14046	0.000809061	0.0357604	1166	201	118
Causonis_medogensis_CPG26285	Causonis_corniculata_CPG19407	Causonis_timoriensis_var_mekongensis_DBH20210706	0.0619469	0.719167	0.497482	0.00971772	1203	180	159
Causonis_corniculata_CPG19407	Causonis_medogensis_CPG26285	Causonis_trifolia_CPG71908	0.0114286	0.157967	0.898988	0.00135501	979	177	173
Causonis_corniculata_CPG19407	Causonis_medogensis_CPG26285	Causonis_wentsiana_CPG25344	0.0966469	1.45379	0.164807	0.0272525	350	278	229
Causonis_montana_CPG25342	Causonis_mollis_CPG23617	Causonis_corniculata_CPG19407	0.222222	3.05903	0.000709189	0.063745	287	220	140
Causonis_corniculata_CPG19407	Causonis_mollis_CPG23617	Causonis_sessilifolia_MP2511	0.294118	3.78981	0.000354086	0.0262789	1095	165	90
Causonis_mollis_CPG23617	Causonis_corniculata_CPG19407	Causonis_tenuifolia_CPG38698	0.148936	1.61569	0.123481	0.0153982	1300	135	100
Causonis_mollis_CPG23617	Causonis_corniculata_CPG19407	Causonis_timoriensis_var_mekongensis_DBH20210706	0.126126	1.33134	0.213699	0.0129151	1348	125	97
Causonis_corniculata_CPG19407	Causonis_mollis_CPG23617	Causonis_trifolia_CPG71908	0.0976744	1.22203	0.292681	0.00711382	1103	118	97
Causonis_corniculata_CPG19407	Causonis_mollis_CPG23617	Causonis_wentsiana_CPG25344	0.168919	2.16082	0.0338456	0.0278087	444	173	123
Causonis_corniculata_CPG19407	Causonis_montana_CPG25342	Causonis_sessilifolia_MP2511	0.242291	2.94764	0.00487195	0.0192712	1011	141	86
Causonis_corniculata_CPG19407	Causonis_montana_CPG25342	Causonis_tenuifolia_CPG38698	0.0740741	0.854651	0.463025	0.00714924	1185	116	100
Causonis_corniculata_CPG19407	Causonis_montana_CPG25342	Causonis_timoriensis_var_mekongensis_DBH20210706	0.0638298	0.718727	0.552802	0.00560748	1231	100	88
Causonis_corniculata_CPG19407	Causonis_montana_CPG25342	Causonis_trifolia_CPG71908	0.146789	1.85658	0.105537	0.0108401	1019	125	93
Causonis_corniculata_CPG19407	Causonis_montana_CPG25342	Causonis_wentsiana_CPG25344	0.201493	2.47383	0.0121718	0.0300334	348	161	107
Causonis_sessilifolia_MP2511	Causonis_corniculata_CPG19407	Causonis_tenuifolia_CPG38698	0.147727	2.58362	0.0114855	0.0336788	463	303	225
Causonis_sessilifolia_MP2511	Causonis_corniculata_CPG19407	Causonis_timoriensis_var_mekongensis_DBH20210706	0.177686	3.15948	0.00254607	0.0386343	503	285	199
Causonis_trifolia_CPG71908	Causonis_sessilifolia_MP2511	Causonis_corniculata_CPG19407	0.00395257	0.0489906	0.967676	0.000458505	1789	127	126
Causonis_corniculata_CPG19407	Causonis_wentsiana_CPG25344	Causonis_sessilifolia_MP2511	0.037037	0.517191	0.681618	0.00385424	827	154	143
Causonis_timoriensis_var_mekongensis_DBH20210706	Causonis_tenuifolia_CPG38698	Causonis_corniculata_CPG19407	0.176829	2.27333	0.030415	0.0241868	1039	193	135
Causonis_trifolia_CPG71908	Causonis_corniculata_CPG19407	Causonis_tenuifolia_CPG38698	0.198428	3.40461	0.000723897	0.0431808	464	305	204
Causonis_wentsiana_CPG25344	Causonis_corniculata_CPG19407	Causonis_tenuifolia_CPG38698	0.088	1.05068	0.332692	0.00973451	980	136	114
Causonis_trifolia_CPG71908	Causonis_corniculata_CPG19407	Causonis_timoriensis_var_mekongensis_DBH20210706	0.157233	2.68856	0.0093499	0.03386	493	276	201
Causonis_wentsiana_CPG25344	Causonis_corniculata_CPG19407	Causonis_timoriensis_var_mekongensis_DBH20210706	0.0938776	1.10295	0.30531	0.0106334	1036	134	111
Causonis_corniculata_CPG19407	Causonis_wentsiana_CPG25344	Causonis_trifolia_CPG71908	0.00346021	0.0469309	0.968472	0.000338753	829	145	144
Causonis_corniculata_CPG41978	Causonis_daliensis_CPG41826	Causonis_daliensis_CPG23810	0.268065	3.88571	1.9904e-05	0.0949628	414	272	157
Causonis_daliensis_CPG41946	Causonis_daliensis_CPG23810	Causonis_corniculata_CPG41978	0.11032	1.41919	0.213699	0.0219702	460	156	125
Causonis_corniculata_CPG41978	Causonis_daliensis_CPG23810	Causonis_fugongensis_CPG32918	0.188889	2.67662	0.0100716	0.0504077	311	214	146
Causonis_daliensis_CPG23810	Causonis_glauca_CPG03236	Causonis_corniculata_CPG41978	0.0454545	0.472399	0.703704	0.00724638	579	115	105
Causonis_glauca_CPG23728	Causonis_daliensis_CPG23810	Causonis_corniculata_CPG41978	0.0505837	0.571509	0.659828	0.00933238	537	135	122
Causonis_corniculata_CPG41978	Causonis_daliensis_CPG23810	Causonis_japonica_var_japonica_CPG07730	0.197943	2.69752	0.00608443	0.0675439	258	233	156
Causonis_corniculata_CPG41978	Causonis_daliensis_CPG23810	Causonis_japonica_var_pseudotrifolia_LC_10	0.257862	3.40461	0.0004372	0.0738739	286	200	118
Causonis_corniculata_CPG41978	Causonis_daliensis_CPG23810	Causonis_maritima_1374_AU020	0.25072	3.17561	0.00112784	0.027179	935	217	130
Causonis_medogensis_CPG26285	Causonis_daliensis_CPG23810	Causonis_corniculata_CPG41978	0.0104822	0.157196	0.900463	0.00361011	345	241	236
Causonis_daliensis_CPG23810	Causonis_mollis_CPG23617	Causonis_corniculata_CPG41978	0.131148	1.5059	0.164807	0.0231884	474	138	106
Causonis_montana_CPG25342	Causonis_daliensis_CPG23810	Causonis_corniculata_CPG41978	0.031746	0.409079	0.756379	0.00576369	411	130	122
Causonis_corniculata_CPG41978	Causonis_daliensis_CPG23810	Causonis_sessilifolia_MP2511	0.140127	1.69753	0.0884383	0.0153739	946	179	135
Causonis_corniculata_CPG41978	Causonis_daliensis_CPG23810	Causonis_tenuifolia_CPG38698	0.301818	3.67662	0.000222549	0.0358686	1135	179	96
Causonis_corniculata_CPG41978	Causonis_daliensis_CPG23810	Causonis_timoriensis_var_mekongensis_DBH20210706	0.222615	2.73611	0.00762014	0.0285197	1200	173	110
Causonis_corniculata_CPG41978	Causonis_daliensis_CPG23810	Causonis_trifolia_CPG71908	0.119718	1.55267	0.14451	0.0113827	964	159	125
Causonis_corniculata_CPG41978	Causonis_daliensis_CPG23810	Causonis_wentsiana_CPG25344	0.162437	2.14776	0.0285488	0.035107	309	229	165
Causonis_daliensis_CPG41946	Causonis_daliensis_CPG41826	Causonis_corniculata_CPG41978	0.592593	11.6589	0	0.204111	497	387	99
Causonis_corniculata_CPG41978	Causonis_daliensis_CPG41826	Causonis_fugongensis_CPG32918	0.0125786	0.159988	0.899097	0.00296516	579	161	157
Causonis_corniculata_CPG41978	Causonis_daliensis_CPG41826	Causonis_glauca_CPG03236	0.295238	4.37524	2.67573e-06	0.112116	395	272	148
Causonis_corniculata_CPG41978	Causonis_daliensis_CPG41826	Causonis_glauca_CPG23728	0.405858	7.26511	6.91722e-15	0.171076	412	336	142
Causonis_daliensis_CPG41826	Causonis_corniculata_CPG41978	Causonis_japonica_var_japonica_CPG07730	0.0383481	0.482658	0.695984	0.0112749	535	176	163
Causonis_corniculata_CPG41978	Causonis_daliensis_CPG41826	Causonis_japonica_var_pseudotrifolia_LC_10	0.119718	1.49212	0.168571	0.0306306	550	159	125
Causonis_corniculata_CPG41978	Causonis_daliensis_CPG41826	Causonis_maritima_1374_AU020	0.00613497	0.0715869	0.952468	0.000624805	1224	164	162
Causonis_corniculata_CPG41978	Causonis_daliensis_CPG41826	Causonis_medogensis_CPG26285	0.377104	5.75536	2.93321e-10	0.0833333	447	409	185
Causonis_mollis_CPG23617	Causonis_daliensis_CPG41826	Causonis_corniculata_CPG41978	0.433526	7.48544	0	0.166914	419	372	147
Causonis_corniculata_CPG41978	Causonis_daliensis_CPG41826	Causonis_montana_CPG25342	0.181818	2.56159	0.0100716	0.0705191	427	234	162
Causonis_corniculata_CPG41978	Causonis_daliensis_CPG41826	Causonis_sessilifolia_MP2511	0.00350877	0.042593	0.970405	0.000349406	1210	143	142
Causonis_daliensis_CPG41826	Causonis_corniculata_CPG41978	Causonis_tenuifolia_CPG38698	0.0498084	0.561371	0.650548	0.00558659	1433	137	124
Causonis_corniculata_CPG41978	Causonis_daliensis_CPG41826	Causonis_timoriensis_var_mekongensis_DBH20210706	0.131915	1.43773	0.184857	0.0140335	1449	133	102
Causonis_corniculata_CPG41978	Causonis_daliensis_CPG41826	Causonis_trifolia_CPG71908	0.101045	1.22196	0.258914	0.00970874	1225	158	129
Causonis_corniculata_CPG41978	Causonis_daliensis_CPG41826	Causonis_wentsiana_CPG25344	0.154696	1.83889	0.0554216	0.0307186	554	209	153
Causonis_corniculata_CPG41978	Causonis_daliensis_CPG41946	Causonis_fugongensis_CPG32918	0.123762	1.79849	0.0880211	0.0370645	311	227	177
Causonis_daliensis_CPG41946	Causonis_glauca_CPG03236	Causonis_corniculata_CPG41978	0.129338	1.54632	0.135198	0.0290574	428	179	138
Causonis_daliensis_CPG41946	Causonis_glauca_CPG23728	Causonis_corniculata_CPG41978	0.0638298	0.69572	0.56169	0.0127569	610	150	132
Causonis_corniculata_CPG41978	Causonis_daliensis_CPG41946	Causonis_japonica_var_japonica_CPG07730	0.146608	2.10702	0.0398368	0.0587719	266	262	195
Causonis_corniculata_CPG41978	Causonis_daliensis_CPG41946	Causonis_japonica_var_pseudotrifolia_LC_10	0.102703	1.43109	0.170991	0.0342342	303	204	166
Causonis_corniculata_CPG41978	Causonis_daliensis_CPG41946	Causonis_maritima_1374_AU020	0.214106	2.82446	0.00440579	0.0265542	930	241	156
Causonis_daliensis_CPG41946	Causonis_medogensis_CPG26285	Causonis_corniculata_CPG41978	0.0530612	0.811928	0.490628	0.0184266	408	258	232
Causonis_daliensis_CPG41946	Causonis_mollis_CPG23617	Causonis_corniculata_CPG41978	0.319797	3.10971	0.00160827	0.0446492	717	130	67
Causonis_daliensis_CPG41946	Causonis_montana_CPG25342	Causonis_corniculata_CPG41978	0.0769231	1.00046	0.383128	0.0163005	410	161	138
Causonis_corniculata_CPG41978	Causonis_daliensis_CPG41946	Causonis_sessilifolia_MP2511	0.00900901	0.120738	0.927522	0.00104822	945	168	165
Causonis_corniculata_CPG41978	Causonis_daliensis_CPG41946	Causonis_tenuifolia_CPG38698	0.0996785	1.22176	0.246991	0.0133967	1148	171	140
Causonis_corniculata_CPG41978	Causonis_daliensis_CPG41946	Causonis_timoriensis_var_mekongensis_DBH20210706	0.162791	1.93397	0.0530271	0.022182	1185	175	126
Causonis_corniculata_CPG41978	Causonis_daliensis_CPG41946	Causonis_trifolia_CPG71908	0.15942	2.12895	0.0402396	0.0184131	953	200	145
Causonis_corniculata_CPG41978	Causonis_daliensis_CPG41946	Causonis_wentsiana_CPG25344	0.108545	1.43116	0.143692	0.0257817	306	240	193
Causonis_corniculata_CPG41978	Causonis_glauca_CPG03236	Causonis_fugongensis_CPG32918	0.235821	3.40193	0.00116937	0.0585619	303	207	128
Causonis_corniculata_CPG41978	Causonis_glauca_CPG23728	Causonis_fugongensis_CPG32918	0.173804	2.51059	0.0182724	0.051149	316	233	164
Causonis_fugongensis_CPG32918	Causonis_japonica_var_japonica_CPG07730	Causonis_corniculata_CPG41978	0.176471	2.57503	0.0110651	0.0407767	258	210	147
Causonis_japonica_var_pseudotrifolia_LC_10	Causonis_fugongensis_CPG32918	Causonis_corniculata_CPG41978	0.00779221	0.107807	0.931199	0.00193798	230	194	191
Causonis_corniculata_CPG41978	Causonis_fugongensis_CPG32918	Causonis_maritima_1374_AU020	0.261111	3.63092	0.000326401	0.0293658	773	227	133
Causonis_medogensis_CPG26285	Causonis_corniculata_CPG41978	Causonis_fugongensis_CPG32918	0.020979	0.295074	0.807897	0.00662739	379	219	210
Causonis_corniculata_CPG41978	Causonis_mollis_CPG23617	Causonis_fugongensis_CPG32918	0.308357	4.0663	1.65626e-05	0.079318	317	227	120
Causonis_corniculata_CPG41978	Causonis_montana_CPG25342	Causonis_fugongensis_CPG32918	0.283333	3.75997	0.000135403	0.0756116	286	231	129
Causonis_corniculata_CPG41978	Causonis_fugongensis_CPG32918	Causonis_sessilifolia_MP2511	0.168675	2.22106	0.0272159	0.0195667	784	194	138
Causonis_corniculata_CPG41978	Causonis_fugongensis_CPG32918	Causonis_tenuifolia_CPG38698	0.149502	1.89787	0.0701743	0.0194468	1002	173	128
Causonis_corniculata_CPG41978	Causonis_fugongensis_CPG32918	Causonis_timoriensis_var_mekongensis_DBH20210706	0.0955882	1.22843	0.272011	0.01177	1048	149	123
Causonis_corniculata_CPG41978	Causonis_fugongensis_CPG32918	Causonis_trifolia_CPG71908	0.0886076	1.21307	0.267496	0.00937395	818	172	144
Causonis_wentsiana_CPG25344	Causonis_corniculata_CPG41978	Causonis_fugongensis_CPG32918	0.0541176	0.794379	0.474605	0.0167638	245	224	201
Causonis_glauca_CPG23728	Causonis_glauca_CPG03236	Causonis_corniculata_CPG41978	0.115578	1.17291	0.284277	0.0165111	544	111	88
Causonis_corniculata_CPG41978	Causonis_glauca_CPG03236	Causonis_japonica_var_japonica_CPG07730	0.184971	2.56248	0.0106625	0.0561404	253	205	141
Causonis_corniculata_CPG41978	Causonis_glauca_CPG03236	Causonis_japonica_var_pseudotrifolia_LC_10	0.329114	4.61402	2.67573e-06	0.0936937	284	210	106
Causonis_corniculata_CPG41978	Causonis_glauca_CPG03236	Causonis_maritima_1374_AU020	0.197232	2.39853	0.0145051	0.0178069	931	173	116
Causonis_medogensis_CPG26285	Causonis_glauca_CPG03236	Causonis_corniculata_CPG41978	0.0328228	0.479716	0.695984	0.0108303	344	236	221
Causonis_glauca_CPG03236	Causonis_mollis_CPG23617	Causonis_corniculata_CPG41978	0.0964912	1.06959	0.329295	0.0160584	459	125	103
Causonis_montana_CPG25342	Causonis_glauca_CPG03236	Causonis_corniculata_CPG41978	0.0666667	0.789589	0.495639	0.0129683	370	144	126
Causonis_corniculata_CPG41978	Causonis_glauca_CPG03236	Causonis_sessilifolia_MP2511	0.326087	3.96326	3.67529e-05	0.0314465	914	183	93
Causonis_corniculata_CPG41978	Causonis_glauca_CPG03236	Causonis_tenuifolia_CPG38698	0.100775	1.19997	0.281438	0.011236	1165	142	116
Causonis_corniculata_CPG41978	Causonis_glauca_CPG03236	Causonis_timoriensis_var_mekongensis_DBH20210706	0.117409	1.35823	0.207073	0.0131281	1209	138	109
Causonis_corniculata_CPG41978	Causonis_glauca_CPG03236	Causonis_trifolia_CPG71908	0.167286	2.14665	0.0391475	0.0150653	961	157	112
Causonis_corniculata_CPG41978	Causonis_glauca_CPG03236	Causonis_wentsiana_CPG25344	0.0947368	1.27798	0.213672	0.0197477	326	208	172
Causonis_corniculata_CPG41978	Causonis_glauca_CPG23728	Causonis_japonica_var_japonica_CPG07730	0.136364	1.74773	0.0701743	0.0473684	260	225	171
Causonis_corniculata_CPG41978	Causonis_glauca_CPG23728	Causonis_japonica_var_pseudotrifolia_LC_10	0.174312	2.22159	0.0212033	0.0513514	290	192	135
Causonis_corniculata_CPG41978	Causonis_glauca_CPG23728	Causonis_maritima_1374_AU020	0.22619	2.78933	0.00372552	0.0237426	922	206	130
Causonis_glauca_CPG23728	Causonis_medogensis_CPG26285	Causonis_corniculata_CPG41978	0.0166667	0.233508	0.847976	0.005743	364	244	236
Causonis_glauca_CPG23728	Causonis_mollis_CPG23617	Causonis_corniculata_CPG41978	0.228426	2.27942	0.0338456	0.0323044	665	121	76
Causonis_glauca_CPG23728	Causonis_montana_CPG25342	Causonis_corniculata_CPG41978	0.0166113	0.197995	0.877555	0.00358938	397	153	148
Causonis_corniculata_CPG41978	Causonis_glauca_CPG23728	Causonis_sessilifolia_MP2511	0.194719	2.47522	0.0148816	0.020615	920	181	122
Causonis_corniculata_CPG41978	Causonis_glauca_CPG23728	Causonis_tenuifolia_CPG38698	0.0719424	0.844251	0.461118	0.00864304	1155	149	129
Causonis_corniculata_CPG41978	Causonis_glauca_CPG23728	Causonis_timoriensis_var_mekongensis_DBH20210706	0.095057	1.09381	0.321124	0.0113173	1196	144	119
Causonis_corniculata_CPG41978	Causonis_glauca_CPG23728	Causonis_trifolia_CPG71908	0.0902778	1.09565	0.292105	0.00870439	957	157	131
Causonis_corniculata_CPG41978	Causonis_glauca_CPG23728	Causonis_wentsiana_CPG25344	0.0454545	0.577587	0.594403	0.00987383	320	207	189
Causonis_japonica_var_pseudotrifolia_LC_10	Causonis_japonica_var_japonica_CPG07730	Causonis_corniculata_CPG41978	0.336735	3.31217	0.00160827	0.0426357	593	131	65
Causonis_corniculata_CPG41978	Causonis_japonica_var_japonica_CPG07730	Causonis_maritima_1374_AU020	0.304094	3.97918	4.27223e-05	0.0324898	822	223	119
Causonis_corniculata_CPG41978	Causonis_medogensis_CPG26285	Causonis_japonica_var_japonica_CPG07730	0.0585774	0.849	0.431701	0.0245614	322	253	225
Causonis_corniculata_CPG41978	Causonis_mollis_CPG23617	Causonis_japonica_var_japonica_CPG07730	0.305322	3.85348	1.82263e-05	0.095614	258	233	124
Causonis_japonica_var_japonica_CPG07730	Causonis_montana_CPG25342	Causonis_corniculata_CPG41978	0.252688	3.73091	9.90568e-05	0.0634278	266	233	139
Causonis_corniculata_CPG41978	Causonis_japonica_var_japonica_CPG07730	Causonis_sessilifolia_MP2511	0.149826	1.8815	0.0593631	0.0150245	831	165	122
Causonis_corniculata_CPG41978	Causonis_japonica_var_japonica_CPG07730	Causonis_tenuifolia_CPG38698	0.253623	2.98317	0.00187987	0.0302506	1040	173	103
Causonis_corniculata_CPG41978	Causonis_japonica_var_japonica_CPG07730	Causonis_timoriensis_var_mekongensis_DBH20210706	0.258687	3.07119	0.00211255	0.0303305	1084	163	96
Causonis_corniculata_CPG41978	Causonis_japonica_var_japonica_CPG07730	Causonis_trifolia_CPG71908	0.101045	1.30965	0.217925	0.00970874	866	158	129
Causonis_wentsiana_CPG25344	Causonis_japonica_var_japonica_CPG07730	Causonis_corniculata_CPG41978	0.102941	1.41228	0.163918	0.0275591	311	225	183
Causonis_corniculata_CPG41978	Causonis_japonica_var_pseudotrifolia_LC_10	Causonis_maritima_1374_AU020	0.0267062	0.339374	0.774637	0.00281162	801	173	164
Causonis_corniculata_CPG41978	Causonis_medogensis_CPG26285	Causonis_japonica_var_pseudotrifolia_LC_10	0.142145	2.06641	0.0350264	0.0513514	335	229	172
Causonis_corniculata_CPG41978	Causonis_mollis_CPG23617	Causonis_japonica_var_pseudotrifolia_LC_10	0.309211	3.74543	2.02263e-05	0.0846847	305	199	105
Causonis_corniculata_CPG41978	Causonis_montana_CPG25342	Causonis_japonica_var_pseudotrifolia_LC_10	0.361963	4.85014	1.70711e-07	0.106306	264	222	104
Causonis_corniculata_CPG41978	Causonis_japonica_var_pseudotrifolia_LC_10	Causonis_sessilifolia_MP2511	0.0833333	1.09502	0.31281	0.00908456	786	169	143
Causonis_corniculata_CPG41978	Causonis_japonica_var_pseudotrifolia_LC_10	Causonis_tenuifolia_CPG38698	0.0827586	0.973182	0.346506	0.0103717	1004	157	133
Causonis_corniculata_CPG41978	Causonis_japonica_var_pseudotrifolia_LC_10	Causonis_timoriensis_var_mekongensis_DBH20210706	0.149606	1.78721	0.0843633	0.0172024	1030	146	108
Causonis_corniculata_CPG41978	Causonis_japonica_var_pseudotrifolia_LC_10	Causonis_trifolia_CPG71908	0.204152	2.61653	0.0072553	0.0197523	786	174	115
Causonis_japonica_var_pseudotrifolia_LC_10	Causonis_wentsiana_CPG25344	Causonis_corniculata_CPG41978	0.0641711	0.860558	0.431701	0.0155039	283	199	175
Causonis_corniculata_CPG41978	Causonis_medogensis_CPG26285	Causonis_maritima_1374_AU020	0.0997567	1.37319	0.184857	0.0128085	985	226	185
Causonis_corniculata_CPG41978	Causonis_mollis_CPG23617	Causonis_maritima_1374_AU020	0.304636	3.77696	6.15713e-05	0.028741	942	197	105
Causonis_corniculata_CPG41978	Causonis_montana_CPG25342	Causonis_maritima_1374_AU020	0.365714	4.5325	2.4144e-06	0.0399875	908	239	111
Causonis_sessilifolia_MP2511	Causonis_maritima_1374_AU020	Causonis_corniculata_CPG41978	0.0223881	0.272673	0.824847	0.00273848	1788	137	131
Causonis_corniculata_CPG41978	Causonis_maritima_1374_AU020	Causonis_tenuifolia_CPG38698	0.0671642	1.22183	0.275965	0.0155575	484	286	250
Causonis_corniculata_CPG41978	Causonis_maritima_1374_AU020	Causonis_timoriensis_var_mekongensis_DBH20210706	0.0223048	0.390496	0.754198	0.00543232	548	275	263
Causonis_trifolia_CPG71908	Causonis_maritima_1374_AU020	Causonis_corniculata_CPG41978	0.134921	1.57158	0.152051	0.0153222	2058	143	109
Causonis_corniculata_CPG41978	Causonis_wentsiana_CPG25344	Causonis_maritima_1374_AU020	0.133333	1.75868	0.0730838	0.0162449	830	221	169
Causonis_medogensis_CPG26285	Causonis_mollis_CPG23617	Causonis_corniculata_CPG41978	0.0775681	1.13293	0.288747	0.0267148	372	257	220
Causonis_montana_CPG25342	Causonis_medogensis_CPG26285	Causonis_corniculata_CPG41978	0.00740741	0.0970492	0.937133	0.00216138	471	204	201
Causonis_corniculata_CPG41978	Causonis_medogensis_CPG26285	Causonis_sessilifolia_MP2511	0.0225989	0.309886	0.799381	0.00279525	979	181	173
Causonis_medogensis_CPG26285	Causonis_corniculata_CPG41978	Causonis_tenuifolia_CPG38698	0.0219436	0.277942	0.819392	0.00301594	1197	163	156
Causonis_corniculata_CPG41978	Causonis_medogensis_CPG26285	Causonis_timoriensis_var_mekongensis_DBH20210706	0.147239	1.7997	0.0697026	0.0217293	1224	187	139
Causonis_corniculata_CPG41978	Causonis_medogensis_CPG26285	Causonis_trifolia_CPG71908	0.115044	1.57978	0.129218	0.0130566	984	189	150
Causonis_corniculata_CPG41978	Causonis_medogensis_CPG26285	Causonis_wentsiana_CPG25344	0.149194	2.24376	0.0208258	0.0405924	350	285	211
Causonis_montana_CPG25342	Causonis_mollis_CPG23617	Causonis_corniculata_CPG41978	0.155039	1.83234	0.0730838	0.0288184	386	149	109
Causonis_corniculata_CPG41978	Causonis_mollis_CPG23617	Causonis_sessilifolia_MP2511	0.295374	3.64571	0.000148864	0.0290007	942	182	99
Causonis_corniculata_CPG41978	Causonis_mollis_CPG23617	Causonis_tenuifolia_CPG38698	0.172996	1.98755	0.0510742	0.0177182	1169	139	98
Causonis_corniculata_CPG41978	Causonis_mollis_CPG23617	Causonis_timoriensis_var_mekongensis_DBH20210706	0.167347	1.83336	0.0656436	0.0185604	1224	143	102
Causonis_corniculata_CPG41978	Causonis_mollis_CPG23617	Causonis_trifolia_CPG71908	0.212121	2.64237	0.0073132	0.0187479	975	160	104
Causonis_corniculata_CPG41978	Causonis_mollis_CPG23617	Causonis_wentsiana_CPG25344	0.206612	2.69699	0.00431218	0.041141	320	219	144
Causonis_corniculata_CPG41978	Causonis_montana_CPG25342	Causonis_sessilifolia_MP2511	0.206557	2.54672	0.0105738	0.0220126	924	184	121
Causonis_corniculata_CPG41978	Causonis_montana_CPG25342	Causonis_tenuifolia_CPG38698	0.333333	4.12252	4.1075e-05	0.039758	1123	184	92
Causonis_corniculata_CPG41978	Causonis_montana_CPG25342	Causonis_timoriensis_var_mekongensis_DBH20210706	0.294545	3.44305	0.000497728	0.0366682	1179	178	97
Causonis_corniculata_CPG41978	Causonis_montana_CPG25342	Causonis_trifolia_CPG71908	0.236749	3.04231	0.00327141	0.0224305	939	175	108
Causonis_corniculata_CPG41978	Causonis_montana_CPG25342	Causonis_wentsiana_CPG25344	0.197995	2.43852	0.00667	0.0433352	296	239	160
Causonis_sessilifolia_MP2511	Causonis_corniculata_CPG41978	Causonis_tenuifolia_CPG38698	0.00381679	0.070452	0.955845	0.000863558	491	263	261
Causonis_sessilifolia_MP2511	Causonis_corniculata_CPG41978	Causonis_timoriensis_var_mekongensis_DBH20210706	0.035343	0.638455	0.614012	0.00763702	528	249	232
Causonis_trifolia_CPG71908	Causonis_sessilifolia_MP2511	Causonis_corniculata_CPG41978	0.106061	1.25777	0.220898	0.0126183	1816	146	118
Causonis_corniculata_CPG41978	Causonis_wentsiana_CPG25344	Causonis_sessilifolia_MP2511	0.054755	0.702186	0.512679	0.00663871	831	183	164
Causonis_timoriensis_var_mekongensis_DBH20210706	Causonis_tenuifolia_CPG38698	Causonis_corniculata_CPG41978	0.158879	2.00872	0.0526464	0.0206478	1108	186	135
Causonis_trifolia_CPG71908	Causonis_corniculata_CPG41978	Causonis_tenuifolia_CPG38698	0.0487329	0.866091	0.461118	0.0106883	469	269	244
Causonis_corniculata_CPG41978	Causonis_wentsiana_CPG25344	Causonis_tenuifolia_CPG38698	0.177632	2.2097	0.0293766	0.0233362	1020	179	125
Causonis_trifolia_CPG71908	Causonis_corniculata_CPG41978	Causonis_timoriensis_var_mekongensis_DBH20210706	0.0122449	0.20041	0.872117	0.0027088	499	248	242
Causonis_corniculata_CPG41978	Causonis_wentsiana_CPG25344	Causonis_timoriensis_var_mekongensis_DBH20210706	0.147436	1.77172	0.0778925	0.0208239	1079	179	133
Causonis_corniculata_CPG41978	Causonis_wentsiana_CPG25344	Causonis_trifolia_CPG71908	0.109756	1.39412	0.152835	0.0120522	841	182	146
Causonis_daliensis_CPG41826	Causonis_daliensis_CPG41946	Causonis_daliensis_CPG23810	0.444706	6.98211	1.22721e-14	0.172445	370	307	118
Causonis_daliensis_CPG41826	Causonis_daliensis_CPG23810	Causonis_fugongensis_CPG32918	0.205128	2.64911	0.00677013	0.0475836	400	188	124
Causonis_daliensis_CPG23810	Causonis_glauca_CPG03236	Causonis_daliensis_CPG41826	0.0859729	0.984398	0.390675	0.0112161	460	120	101
Causonis_daliensis_CPG23810	Causonis_glauca_CPG23728	Causonis_daliensis_CPG41826	0.210191	3.09386	0.00444375	0.038961	411	190	124
Causonis_daliensis_CPG41826	Causonis_daliensis_CPG23810	Causonis_japonica_var_japonica_CPG07730	0.260116	3.39234	0.000649385	0.0780572	358	218	128
Causonis_daliensis_CPG41826	Causonis_daliensis_CPG23810	Causonis_japonica_var_pseudotrifolia_LC_10	0.170213	2.19842	0.0331552	0.0446097	366	165	117
Causonis_daliensis_CPG41826	Causonis_daliensis_CPG23810	Causonis_maritima_1374_AU020	0.243553	3.06961	0.00196493	0.0265708	1050	217	132
Causonis_medogensis_CPG26285	Causonis_daliensis_CPG41826	Causonis_daliensis_CPG23810	0.0195382	0.333376	0.7931	0.00993677	391	287	276
Causonis_daliensis_CPG23810	Causonis_mollis_CPG23617	Causonis_daliensis_CPG41826	0.504	8.88097	0	0.11157	346	282	93
Causonis_montana_CPG25342	Causonis_daliensis_CPG23810	Causonis_daliensis_CPG41826	0.158879	2.36594	0.0286658	0.0292264	352	186	135
Causonis_daliensis_CPG41826	Causonis_daliensis_CPG23810	Causonis_sessilifolia_MP2511	0.156364	1.94279	0.0564362	0.0150297	1041	159	116
Causonis_daliensis_CPG41826	Causonis_daliensis_CPG23810	Causonis_tenuifolia_CPG38698	0.372093	4.35898	1.36667e-05	0.0412548	1248	177	81
Causonis_daliensis_CPG41826	Causonis_daliensis_CPG23810	Causonis_timoriensis_var_mekongensis_DBH20210706	0.136752	1.65425	0.149675	0.0146924	1275	133	101
Causonis_daliensis_CPG41826	Causonis_daliensis_CPG23810	Causonis_trifolia_CPG71908	0.0191571	0.227208	0.853625	0.00169033	1053	133	128
Causonis_daliensis_CPG41826	Causonis_daliensis_CPG23810	Causonis_wentsiana_CPG25344	0.0194175	0.255645	0.833034	0.00452745	405	210	202
Causonis_daliensis_CPG41946	Causonis_daliensis_CPG23810	Causonis_fugongensis_CPG32918	0.0731707	0.845285	0.451065	0.0138568	533	132	114
Causonis_glauca_CPG03236	Causonis_daliensis_CPG23810	Causonis_daliensis_CPG41946	0.160142	1.89654	0.0726922	0.040107	333	163	118
Causonis_daliensis_CPG41946	Causonis_glauca_CPG23728	Causonis_daliensis_CPG23810	0.262032	3.38402	0.000286841	0.108049	281	236	138
Causonis_daliensis_CPG41946	Causonis_daliensis_CPG23810	Causonis_japonica_var_japonica_CPG07730	0.0373134	0.451706	0.715211	0.00931966	468	139	129
Causonis_daliensis_CPG41946	Causonis_daliensis_CPG23810	Causonis_japonica_var_pseudotrifolia_LC_10	0.183333	2.33916	0.0339953	0.0410448	532	142	98
Causonis_daliensis_CPG41946	Causonis_daliensis_CPG23810	Causonis_maritima_1374_AU020	0.00746269	0.0848169	0.944145	0.000641849	1157	135	133
Causonis_daliensis_CPG23810	Causonis_daliensis_CPG41946	Causonis_medogensis_CPG26285	0.0946882	1.26729	0.223582	0.0158976	396	237	196
Causonis_daliensis_CPG41946	Causonis_mollis_CPG23617	Causonis_daliensis_CPG23810	0.260163	2.68267	0.00444375	0.0705623	406	155	91
Causonis_daliensis_CPG41946	Causonis_daliensis_CPG23810	Causonis_montana_CPG25342	0.108108	1.50569	0.184642	0.0518135	228	205	165
Causonis_daliensis_CPG41946	Causonis_daliensis_CPG23810	Causonis_sessilifolia_MP2511	0.168724	1.97788	0.0639193	0.0143407	1213	142	101
Causonis_daliensis_CPG41946	Causonis_daliensis_CPG23810	Causonis_tenuifolia_CPG38698	0.268041	2.91436	0.00444375	0.022777	1383	123	71
Causonis_daliensis_CPG41946	Causonis_daliensis_CPG23810	Causonis_timoriensis_var_mekongensis_DBH20210706	0.0853659	0.89538	0.431701	0.00648148	1420	89	75
Causonis_daliensis_CPG23810	Causonis_daliensis_CPG41946	Causonis_trifolia_CPG71908	0.0878661	0.984833	0.379822	0.00711141	1218	130	109
Causonis_daliensis_CPG41946	Causonis_daliensis_CPG23810	Causonis_wentsiana_CPG25344	0.0641509	0.789534	0.499442	0.00957207	525	141	124
Causonis_daliensis_CPG23810	Causonis_glauca_CPG03236	Causonis_fugongensis_CPG32918	0.0582011	0.565941	0.650744	0.00858704	660	100	89
Causonis_daliensis_CPG23810	Causonis_glauca_CPG23728	Causonis_fugongensis_CPG32918	0.00440529	0.043737	0.970397	0.00078064	612	114	113
Causonis_daliensis_CPG23810	Causonis_japonica_var_japonica_CPG07730	Causonis_fugongensis_CPG32918	0.119114	1.6905	0.106259	0.0335675	231	202	159
Causonis_japonica_var_pseudotrifolia_LC_10	Causonis_daliensis_CPG23810	Causonis_fugongensis_CPG32918	0.0879121	1.2694	0.255667	0.0243717	209	198	166
Causonis_daliensis_CPG23810	Causonis_fugongensis_CPG32918	Causonis_maritima_1374_AU020	0.0204082	0.250784	0.838223	0.00224791	789	175	168
Causonis_medogensis_CPG26285	Causonis_daliensis_CPG23810	Causonis_fugongensis_CPG32918	0.212121	2.80835	0.00467583	0.056701	421	220	143
Causonis_daliensis_CPG23810	Causonis_mollis_CPG23617	Causonis_fugongensis_CPG32918	0.178082	1.84031	0.0744837	0.030445	555	129	90
Causonis_daliensis_CPG23810	Causonis_montana_CPG25342	Causonis_fugongensis_CPG32918	0.163462	1.83466	0.0860459	0.0265418	465	121	87
Causonis_daliensis_CPG23810	Causonis_fugongensis_CPG32918	Causonis_sessilifolia_MP2511	0.0397351	0.492901	0.684663	0.00425834	815	157	145
Causonis_fugongensis_CPG32918	Causonis_daliensis_CPG23810	Causonis_tenuifolia_CPG38698	0.148438	1.72455	0.100042	0.0167475	1006	147	109
Causonis_fugongensis_CPG32918	Causonis_daliensis_CPG23810	Causonis_timoriensis_var_mekongensis_DBH20210706	0.158798	1.87473	0.0730035	0.0169492	1065	135	98
Causonis_fugongensis_CPG32918	Causonis_daliensis_CPG23810	Causonis_trifolia_CPG71908	0.0245902	0.299362	0.812372	0.00202771	833	125	119
Causonis_wentsiana_CPG25344	Causonis_daliensis_CPG23810	Causonis_fugongensis_CPG32918	0.235142	3.72551	0.000380052	0.0663265	256	239	148
Causonis_daliensis_CPG23810	Causonis_glauca_CPG03236	Causonis_glauca_CPG23728	0.141869	1.74729	0.0912014	0.0570236	196	165	124
Causonis_glauca_CPG03236	Causonis_daliensis_CPG23810	Causonis_japonica_var_japonica_CPG07730	0.0562771	0.574346	0.644989	0.0120818	621	122	109
Causonis_daliensis_CPG23810	Causonis_glauca_CPG03236	Causonis_japonica_var_pseudotrifolia_LC_10	0.1375	1.36032	0.214517	0.0214008	629	91	69
Causonis_glauca_CPG03236	Causonis_daliensis_CPG23810	Causonis_maritima_1374_AU020	0.140187	1.36099	0.220898	0.00954198	1314	122	92
Causonis_daliensis_CPG23810	Causonis_glauca_CPG03236	Causonis_medogensis_CPG26285	0.059322	0.65133	0.572189	0.00542846	481	125	111
Causonis_glauca_CPG03236	Causonis_daliensis_CPG23810	Causonis_mollis_CPG23617	0.00724638	0.0821771	0.945947	0.00267738	245	139	137
Causonis_glauca_CPG03236	Causonis_daliensis_CPG23810	Causonis_montana_CPG25342	0.175097	1.8726	0.065797	0.0579151	344	151	106
Causonis_daliensis_CPG23810	Causonis_glauca_CPG03236	Causonis_sessilifolia_MP2511	0.291139	2.94369	0.00553599	0.0163236	1297	102	56
Causonis_glauca_CPG03236	Causonis_daliensis_CPG23810	Causonis_tenuifolia_CPG38698	0.354037	3.29271	0.00116937	0.0249126	1539	109	52
Causonis_glauca_CPG03236	Causonis_daliensis_CPG23810	Causonis_timoriensis_var_mekongensis_DBH20210706	0.253731	2.35872	0.0324202	0.0155963	1585	84	50
Causonis_daliensis_CPG23810	Causonis_glauca_CPG03236	Causonis_trifolia_CPG71908	0.0780142	0.75919	0.525656	0.00372503	1344	76	65
Causonis_glauca_CPG03236	Causonis_daliensis_CPG23810	Causonis_wentsiana_CPG25344	0.134615	1.37295	0.204321	0.0156687	672	118	90
Causonis_glauca_CPG23728	Causonis_daliensis_CPG23810	Causonis_japonica_var_japonica_CPG07730	0.0874525	0.924686	0.428254	0.0211786	570	143	120
Causonis_glauca_CPG23728	Causonis_daliensis_CPG23810	Causonis_japonica_var_pseudotrifolia_LC_10	0.144509	1.46523	0.184857	0.0237417	587	99	74
Causonis_glauca_CPG23728	Causonis_daliensis_CPG23810	Causonis_maritima_1374_AU020	0.0434783	0.462773	0.715699	0.00352	1252	132	121
Causonis_daliensis_CPG23810	Causonis_glauca_CPG23728	Causonis_medogensis_CPG26285	0.0397112	0.460042	0.70868	0.00426522	431	144	133
Causonis_mollis_CPG23617	Causonis_glauca_CPG23728	Causonis_daliensis_CPG23810	0.123188	1.3585	0.176206	0.0403321	329	155	121
Causonis_glauca_CPG23728	Causonis_daliensis_CPG23810	Causonis_montana_CPG25342	0.144695	1.72829	0.108985	0.0579151	299	178	133
Causonis_daliensis_CPG23810	Causonis_glauca_CPG23728	Causonis_sessilifolia_MP2511	0.0802139	0.809493	0.490628	0.00532292	1255	101	86
Causonis_glauca_CPG23728	Causonis_daliensis_CPG23810	Causonis_tenuifolia_CPG38698	0.323077	2.89122	0.00399718	0.0274629	1487	129	66
Causonis_glauca_CPG23728	Causonis_daliensis_CPG23810	Causonis_timoriensis_var_mekongensis_DBH20210706	0.234568	2.14037	0.0421451	0.0173993	1529	100	62
Causonis_glauca_CPG23728	Causonis_daliensis_CPG23810	Causonis_trifolia_CPG71908	0.0506329	0.498783	0.692827	0.00270179	1290	83	75
Causonis_glauca_CPG23728	Causonis_daliensis_CPG23810	Causonis_wentsiana_CPG25344	0.201754	2.15631	0.0499042	0.0254848	619	137	91
Causonis_japonica_var_pseudotrifolia_LC_10	Causonis_japonica_var_japonica_CPG07730	Causonis_daliensis_CPG23810	0.300493	2.7439	0.00723216	0.0470316	517	132	71
Causonis_daliensis_CPG23810	Causonis_japonica_var_japonica_CPG07730	Causonis_maritima_1374_AU020	0.0576271	0.713511	0.533968	0.00545922	832	156	139
Causonis_medogensis_CPG26285	Causonis_daliensis_CPG23810	Causonis_japonica_var_japonica_CPG07730	0.114219	1.71691	0.130971	0.0440647	368	239	190
Causonis_daliensis_CPG23810	Causonis_mollis_CPG23617	Causonis_japonica_var_japonica_CPG07730	0.130081	1.48135	0.181212	0.0301035	500	139	107
Causonis_daliensis_CPG23810	Causonis_montana_CPG25342	Causonis_japonica_var_japonica_CPG07730	0.213675	2.65878	0.0121013	0.0470367	398	142	92
Causonis_japonica_var_japonica_CPG07730	Causonis_daliensis_CPG23810	Causonis_sessilifolia_MP2511	0.00369004	0.0457707	0.968472	0.000354736	878	136	135
Causonis_japonica_var_japonica_CPG07730	Causonis_daliensis_CPG23810	Causonis_tenuifolia_CPG38698	0.0616114	0.737996	0.539246	0.00579323	1043	112	99
Causonis_daliensis_CPG23810	Causonis_japonica_var_japonica_CPG07730	Causonis_timoriensis_var_mekongensis_DBH20210706	0.0194175	0.216951	0.864343	0.00186393	1103	105	101
Causonis_japonica_var_japonica_CPG07730	Causonis_daliensis_CPG23810	Causonis_trifolia_CPG71908	0.0220264	0.269489	0.833034	0.00169033	896	116	111
Causonis_wentsiana_CPG25344	Causonis_japonica_var_japonica_CPG07730	Causonis_daliensis_CPG23810	0.154062	2.19094	0.0337998	0.0426026	215	206	151
Causonis_japonica_var_pseudotrifolia_LC_10	Causonis_daliensis_CPG23810	Causonis_maritima_1374_AU020	0.248408	2.96984	0.00225736	0.0244361	828	196	118
Causonis_medogensis_CPG26285	Causonis_daliensis_CPG23810	Causonis_japonica_var_pseudotrifolia_LC_10	0.0681199	1.05556	0.391855	0.0237417	386	196	171
Causonis_daliensis_CPG23810	Causonis_mollis_CPG23617	Causonis_japonica_var_pseudotrifolia_LC_10	0.0652174	0.717032	0.549137	0.0116732	540	98	86
Causonis_daliensis_CPG23810	Causonis_montana_CPG25342	Causonis_japonica_var_pseudotrifolia_LC_10	0.174757	2.10455	0.0510742	0.0350195	452	121	85
Causonis_japonica_var_pseudotrifolia_LC_10	Causonis_daliensis_CPG23810	Causonis_sessilifolia_MP2511	0.0676692	0.878117	0.464199	0.00634697	823	142	124
Causonis_japonica_var_pseudotrifolia_LC_10	Causonis_daliensis_CPG23810	Causonis_tenuifolia_CPG38698	0.220974	2.61357	0.011489	0.0257642	1033	163	104
Causonis_japonica_var_pseudotrifolia_LC_10	Causonis_daliensis_CPG23810	Causonis_timoriensis_var_mekongensis_DBH20210706	0.113122	1.23149	0.24813	0.0115154	1064	123	98
Causonis_daliensis_CPG23810	Causonis_japonica_var_pseudotrifolia_LC_10	Causonis_trifolia_CPG71908	0.113122	1.33455	0.204561	0.00846597	817	123	98
Causonis_japonica_var_pseudotrifolia_LC_10	Causonis_wentsiana_CPG25344	Causonis_daliensis_CPG23810	0.0164835	0.229771	0.857292	0.00462606	205	185	179
Causonis_medogensis_CPG26285	Causonis_daliensis_CPG23810	Causonis_maritima_1374_AU020	0.116751	1.46039	0.143692	0.014557	1042	220	174
Causonis_daliensis_CPG23810	Causonis_mollis_CPG23617	Causonis_maritima_1374_AU020	0.0188679	0.205349	0.872208	0.00160565	1216	135	130
Causonis_daliensis_CPG23810	Causonis_montana_CPG25342	Causonis_maritima_1374_AU020	0.210256	2.32206	0.0297922	0.0131663	1076	118	77
Causonis_sessilifolia_MP2511	Causonis_maritima_1374_AU020	Causonis_daliensis_CPG23810	0.148936	1.9067	0.0731397	0.0247725	1753	189	140
Causonis_maritima_1374_AU020	Causonis_daliensis_CPG23810	Causonis_tenuifolia_CPG38698	0.103297	1.67351	0.0976976	0.0206321	489	251	204
Causonis_maritima_1374_AU020	Causonis_daliensis_CPG23810	Causonis_timoriensis_var_mekongensis_DBH20210706	0.115124	1.88705	0.0603705	0.0232135	556	247	196
Causonis_trifolia_CPG71908	Causonis_maritima_1374_AU020	Causonis_daliensis_CPG23810	0.305263	3.50403	0.000497728	0.0431548	2014	186	99
Causonis_wentsiana_CPG25344	Causonis_daliensis_CPG23810	Causonis_maritima_1374_AU020	0.10574	1.38189	0.183061	0.0111146	821	183	148
Causonis_daliensis_CPG23810	Causonis_mollis_CPG23617	Causonis_medogensis_CPG26285	0.13738	1.73092	0.0966067	0.0166731	399	178	135
Causonis_daliensis_CPG23810	Causonis_montana_CPG25342	Causonis_medogensis_CPG26285	0.396985	6.32405	9.3786e-12	0.0612641	297	278	120
Causonis_medogensis_CPG26285	Causonis_daliensis_CPG23810	Causonis_sessilifolia_MP2511	0.117647	1.48095	0.149675	0.0126139	1042	171	135
Causonis_medogensis_CPG26285	Causonis_daliensis_CPG23810	Causonis_tenuifolia_CPG38698	0.302013	3.50614	0.000263983	0.0387764	1254	194	104
Causonis_medogensis_CPG26285	Causonis_daliensis_CPG23810	Causonis_timoriensis_var_mekongensis_DBH20210706	0.0455927	0.544607	0.650744	0.00694123	1303	172	157
Causonis_daliensis_CPG23810	Causonis_medogensis_CPG26285	Causonis_trifolia_CPG71908	0.0161812	0.196835	0.872117	0.00169319	1061	157	152
Causonis_daliensis_CPG23810	Causonis_medogensis_CPG26285	Causonis_wentsiana_CPG25344	0.0213675	0.316475	0.809895	0.00568505	413	239	229
Causonis_mollis_CPG23617	Causonis_daliensis_CPG23810	Causonis_montana_CPG25342	0.0375	0.453847	0.703704	0.016129	253	166	154
Causonis_daliensis_CPG23810	Causonis_mollis_CPG23617	Causonis_sessilifolia_MP2511	0.19797	2.14463	0.04318	0.0138396	1214	118	79
Causonis_mollis_CPG23617	Causonis_daliensis_CPG23810	Causonis_tenuifolia_CPG38698	0.244186	2.35291	0.0250697	0.0184778	1431	107	65
Causonis_mollis_CPG23617	Causonis_daliensis_CPG23810	Causonis_timoriensis_var_mekongensis_DBH20210706	0.125	1.20849	0.278745	0.0101476	1494	99	77
Causonis_daliensis_CPG23810	Causonis_mollis_CPG23617	Causonis_trifolia_CPG71908	0.135802	1.38745	0.199416	0.00745005	1243	92	70
Causonis_daliensis_CPG23810	Causonis_mollis_CPG23617	Causonis_wentsiana_CPG25344	0.0493274	0.530719	0.654052	0.00625355	554	117	106
Causonis_daliensis_CPG23810	Causonis_montana_CPG25342	Causonis_sessilifolia_MP2511	0.115152	1.30693	0.272274	0.00674237	1121	92	73
Causonis_daliensis_CPG23810	Causonis_montana_CPG25342	Causonis_tenuifolia_CPG38698	0.0588235	0.600061	0.622277	0.00403407	1309	81	72
Causonis_daliensis_CPG23810	Causonis_montana_CPG25342	Causonis_timoriensis_var_mekongensis_DBH20210706	0.12	1.23556	0.267328	0.0083877	1374	84	66
Causonis_daliensis_CPG23810	Causonis_montana_CPG25342	Causonis_trifolia_CPG71908	0.190751	1.97281	0.0635286	0.0111751	1156	103	70
Causonis_daliensis_CPG23810	Causonis_montana_CPG25342	Causonis_wentsiana_CPG25344	0.0632911	0.742735	0.521478	0.00852757	472	126	111
Causonis_sessilifolia_MP2511	Causonis_daliensis_CPG23810	Causonis_tenuifolia_CPG38698	0.166341	2.86324	0.00448737	0.0367012	487	298	213
Causonis_sessilifolia_MP2511	Causonis_daliensis_CPG23810	Causonis_timoriensis_var_mekongensis_DBH20210706	0.17316	2.89557	0.00384589	0.0359389	531	271	191
Causonis_trifolia_CPG71908	Causonis_sessilifolia_MP2511	Causonis_daliensis_CPG23810	0.134752	1.66386	0.103741	0.0188492	1786	160	122
Causonis_wentsiana_CPG25344	Causonis_daliensis_CPG23810	Causonis_sessilifolia_MP2511	0.0798722	1.0729	0.325455	0.00879353	856	169	144
Causonis_timoriensis_var_mekongensis_DBH20210706	Causonis_tenuifolia_CPG38698	Causonis_daliensis_CPG23810	0.223975	2.92166	0.00502848	0.0317248	1033	194	123
Causonis_trifolia_CPG71908	Causonis_daliensis_CPG23810	Causonis_tenuifolia_CPG38698	0.214286	3.60524	0.000277474	0.0461736	457	306	198
Causonis_wentsiana_CPG25344	Causonis_daliensis_CPG23810	Causonis_tenuifolia_CPG38698	0.121339	1.47957	0.171357	0.0128319	1010	134	105
Causonis_trifolia_CPG71908	Causonis_daliensis_CPG23810	Causonis_timoriensis_var_mekongensis_DBH20210706	0.149675	2.38375	0.0146282	0.0311512	487	265	196
Causonis_wentsiana_CPG25344	Causonis_daliensis_CPG23810	Causonis_timoriensis_var_mekongensis_DBH20210706	0.07173	0.868644	0.449107	0.00785945	1074	127	110
Causonis_daliensis_CPG23810	Causonis_wentsiana_CPG25344	Causonis_trifolia_CPG71908	0.00746269	0.0969715	0.93734	0.000677277	858	135	133
Causonis_daliensis_CPG41826	Causonis_daliensis_CPG41946	Causonis_fugongensis_CPG32918	0.149351	1.89903	0.0731503	0.0342007	659	177	131
Causonis_daliensis_CPG41826	Causonis_daliensis_CPG41946	Causonis_glauca_CPG03236	0.319693	4.75733	2.10653e-07	0.127291	366	258	133
Causonis_glauca_CPG23728	Causonis_daliensis_CPG41946	Causonis_daliensis_CPG41826	0.453659	6.26913	5.37746e-13	0.114251	378	298	112
Causonis_daliensis_CPG41826	Causonis_daliensis_CPG41946	Causonis_japonica_var_japonica_CPG07730	0.258065	3.27375	0.00160122	0.0693842	597	195	115
Causonis_daliensis_CPG41826	Causonis_daliensis_CPG41946	Causonis_japonica_var_pseudotrifolia_LC_10	0.0173913	0.220934	0.872117	0.00371747	614	117	113
Causonis_daliensis_CPG41826	Causonis_daliensis_CPG41946	Causonis_maritima_1374_AU020	0.275748	3.43916	0.0010471	0.0259456	1279	192	109
Causonis_daliensis_CPG41946	Causonis_daliensis_CPG41826	Causonis_medogensis_CPG26285	0.136029	1.84078	0.0561534	0.0291568	457	309	235
Causonis_mollis_CPG23617	Causonis_daliensis_CPG41946	Causonis_daliensis_CPG41826	0.212121	2.43775	0.0185641	0.0418605	432	180	117
Causonis_daliensis_CPG41826	Causonis_daliensis_CPG41946	Causonis_montana_CPG25342	0.439206	6.47871	2.97324e-11	0.186512	416	290	113
Causonis_daliensis_CPG41826	Causonis_daliensis_CPG41946	Causonis_sessilifolia_MP2511	0.00934579	0.117406	0.931199	0.000699056	1283	108	106
Causonis_daliensis_CPG41826	Causonis_daliensis_CPG41946	Causonis_tenuifolia_CPG38698	0.19469	2.13832	0.0441396	0.0189085	1510	135	91
Causonis_daliensis_CPG41826	Causonis_daliensis_CPG41946	Causonis_timoriensis_var_mekongensis_DBH20210706	0.0818182	0.933971	0.44307	0.00826446	1527	119	101
Causonis_daliensis_CPG41826	Causonis_daliensis_CPG41946	Causonis_trifolia_CPG71908	0.116071	1.42454	0.213672	0.00878972	1276	125	99
Causonis_daliensis_CPG41946	Causonis_daliensis_CPG41826	Causonis_wentsiana_CPG25344	0.0247934	0.320695	0.79905	0.00506757	641	186	177
Causonis_daliensis_CPG41826	Causonis_glauca_CPG03236	Causonis_fugongensis_CPG32918	0.266904	3.67189	0.000364617	0.0557621	398	178	103
Causonis_daliensis_CPG41826	Causonis_glauca_CPG23728	Causonis_fugongensis_CPG32918	0.192878	2.57832	0.0128319	0.0483271	478	201	136
Causonis_fugongensis_CPG32918	Causonis_japonica_var_japonica_CPG07730	Causonis_daliensis_CPG41826	0.127778	1.94092	0.0660099	0.0233503	264	203	157
Causonis_fugongensis_CPG32918	Causonis_japonica_var_pseudotrifolia_LC_10	Causonis_daliensis_CPG41826	0.0743802	1.07124	0.316953	0.0137056	200	195	168
Causonis_daliensis_CPG41826	Causonis_fugongensis_CPG32918	Causonis_maritima_1374_AU020	0.239583	3.26106	0.000723897	0.028759	788	238	146
Causonis_medogensis_CPG26285	Causonis_daliensis_CPG41826	Causonis_fugongensis_CPG32918	0.0337662	0.483674	0.696447	0.0095729	579	199	186
Causonis_daliensis_CPG41826	Causonis_mollis_CPG23617	Causonis_fugongensis_CPG32918	0.33119	4.01955	2.42148e-05	0.0765799	569	207	104
Causonis_daliensis_CPG41826	Causonis_montana_CPG25342	Causonis_fugongensis_CPG32918	0.293413	3.99868	7.1711e-05	0.0728625	343	216	118
Causonis_daliensis_CPG41826	Causonis_fugongensis_CPG32918	Causonis_sessilifolia_MP2511	0.170279	2.37385	0.0184621	0.019224	783	189	134
Causonis_daliensis_CPG41826	Causonis_fugongensis_CPG32918	Causonis_tenuifolia_CPG38698	0.210145	2.76217	0.00823631	0.0249248	1000	167	109
Causonis_fugongensis_CPG32918	Causonis_daliensis_CPG41826	Causonis_timoriensis_var_mekongensis_DBH20210706	0.0191571	0.25319	0.847976	0.00229043	1031	133	128
Causonis_fugongensis_CPG32918	Causonis_daliensis_CPG41826	Causonis_trifolia_CPG71908	0.00330033	0.0443665	0.968472	0.000337952	801	152	151
Causonis_wentsiana_CPG25344	Causonis_daliensis_CPG41826	Causonis_fugongensis_CPG32918	0.0656934	1.01739	0.374491	0.0196793	292	219	192
Causonis_glauca_CPG03236	Causonis_glauca_CPG23728	Causonis_daliensis_CPG41826	0.155116	1.91512	0.0483903	0.0280597	437	175	128
Causonis_daliensis_CPG41826	Causonis_glauca_CPG03236	Causonis_japonica_var_japonica_CPG07730	0.257525	3.55613	0.000639512	0.0667823	360	188	111
Causonis_daliensis_CPG41826	Causonis_glauca_CPG03236	Causonis_japonica_var_pseudotrifolia_LC_10	0.243056	3.15901	0.00135258	0.0650558	377	179	109
Causonis_daliensis_CPG41826	Causonis_glauca_CPG03236	Causonis_maritima_1374_AU020	0.186441	2.41729	0.0226942	0.0171929	1057	175	120
Causonis_medogensis_CPG26285	Causonis_daliensis_CPG41826	Causonis_glauca_CPG03236	0.0280702	0.5	0.695984	0.0160321	378	293	277
Causonis_glauca_CPG03236	Causonis_mollis_CPG23617	Causonis_daliensis_CPG41826	0.449735	7.13529	2.78278e-16	0.101493	336	274	104
Causonis_montana_CPG25342	Causonis_glauca_CPG03236	Causonis_daliensis_CPG41826	0.217391	3.0805	0.00247473	0.0401146	298	196	126
Causonis_daliensis_CPG41826	Causonis_glauca_CPG03236	Causonis_sessilifolia_MP2511	0.316726	4.15984	4.32663e-05	0.031108	1040	185	96
Causonis_daliensis_CPG41826	Causonis_glauca_CPG03236	Causonis_tenuifolia_CPG38698	0.181395	2.0973	0.0518792	0.0167598	1274	127	88
Causonis_glauca_CPG03236	Causonis_daliensis_CPG41826	Causonis_timoriensis_var_mekongensis_DBH20210706	0.00961538	0.110472	0.932136	0.000917431	1298	105	103
Causonis_daliensis_CPG41826	Causonis_glauca_CPG03236	Causonis_trifolia_CPG71908	0.0606061	0.776281	0.519438	0.00540906	1068	140	124
Causonis_glauca_CPG03236	Causonis_daliensis_CPG41826	Causonis_wentsiana_CPG25344	0.0555556	0.734916	0.510053	0.0111919	412	190	170
Causonis_daliensis_CPG41826	Causonis_glauca_CPG23728	Causonis_japonica_var_japonica_CPG07730	0.195335	2.53092	0.0130862	0.0581093	434	205	138
Causonis_daliensis_CPG41826	Causonis_glauca_CPG23728	Causonis_japonica_var_pseudotrifolia_LC_10	0.0790378	0.99855	0.367048	0.0213755	449	157	134
Causonis_daliensis_CPG41826	Causonis_glauca_CPG23728	Causonis_maritima_1374_AU020	0.218935	2.88104	0.00630898	0.0231322	1116	206	132
Causonis_medogensis_CPG26285	Causonis_daliensis_CPG41826	Causonis_glauca_CPG23728	0.105769	1.89922	0.069958	0.0656064	383	345	279
Causonis_glauca_CPG23728	Causonis_mollis_CPG23617	Causonis_daliensis_CPG41826	0.453875	6.07411	8.54332e-10	0.0755528	469	197	74
Causonis_montana_CPG25342	Causonis_glauca_CPG23728	Causonis_daliensis_CPG41826	0.290323	4.4137	2.4144e-06	0.0670487	315	260	143
Causonis_daliensis_CPG41826	Causonis_glauca_CPG23728	Causonis_sessilifolia_MP2511	0.197279	2.45682	0.0171098	0.0202726	1109	176	118
Causonis_daliensis_CPG41826	Causonis_glauca_CPG23728	Causonis_tenuifolia_CPG38698	0.139241	1.55008	0.147931	0.0141813	1335	135	102
Causonis_glauca_CPG23728	Causonis_daliensis_CPG41826	Causonis_timoriensis_var_mekongensis_DBH20210706	0.0265487	0.297478	0.818893	0.00274725	1356	116	110
Causonis_glauca_CPG23728	Causonis_daliensis_CPG41826	Causonis_trifolia_CPG71908	0.0111524	0.133848	0.917862	0.00101317	1127	136	133
Causonis_glauca_CPG23728	Causonis_daliensis_CPG41826	Causonis_wentsiana_CPG25344	0.1	1.27964	0.219572	0.0210526	478	209	171
Causonis_japonica_var_pseudotrifolia_LC_10	Causonis_japonica_var_japonica_CPG07730	Causonis_daliensis_CPG41826	0.121019	1.16845	0.31327	0.00977869	563	88	69
Causonis_daliensis_CPG41826	Causonis_japonica_var_japonica_CPG07730	Causonis_maritima_1374_AU020	0.258883	3.76662	0.000430885	0.031885	834	248	146
Causonis_daliensis_CPG41826	Causonis_medogensis_CPG26285	Causonis_japonica_var_japonica_CPG07730	0.0921348	1.38531	0.210521	0.0355594	536	243	202
Causonis_daliensis_CPG41826	Causonis_mollis_CPG23617	Causonis_japonica_var_japonica_CPG07730	0.38125	4.90725	8.16138e-07	0.105811	518	221	99
Causonis_daliensis_CPG41826	Causonis_montana_CPG25342	Causonis_japonica_var_japonica_CPG07730	0.380435	4.95603	2.1053e-07	0.121422	293	254	114
Causonis_daliensis_CPG41826	Causonis_japonica_var_japonica_CPG07730	Causonis_sessilifolia_MP2511	0.134615	1.9376	0.080533	0.0146802	830	177	135
Causonis_daliensis_CPG41826	Causonis_japonica_var_japonica_CPG07730	Causonis_tenuifolia_CPG38698	0.287197	3.52114	0.000381172	0.0356682	1040	186	103
Causonis_daliensis_CPG41826	Causonis_japonica_var_japonica_CPG07730	Causonis_timoriensis_var_mekongensis_DBH20210706	0.132353	1.61796	0.127249	0.0165289	1062	154	118
Causonis_daliensis_CPG41826	Causonis_japonica_var_japonica_CPG07730	Causonis_trifolia_CPG71908	0	0	1	0	847	152	152
Causonis_japonica_var_japonica_CPG07730	Causonis_wentsiana_CPG25344	Causonis_daliensis_CPG41826	0.0629371	0.886134	0.412435	0.0140333	300	228	201
Causonis_daliensis_CPG41826	Causonis_japonica_var_pseudotrifolia_LC_10	Causonis_maritima_1374_AU020	0.0215385	0.299827	0.816741	0.00218818	828	166	159
Causonis_daliensis_CPG41826	Causonis_medogensis_CPG26285	Causonis_japonica_var_pseudotrifolia_LC_10	0.0585242	0.912708	0.451065	0.0213755	538	208	185
Causonis_daliensis_CPG41826	Causonis_mollis_CPG23617	Causonis_japonica_var_pseudotrifolia_LC_10	0.243902	2.93561	0.00280522	0.0557621	531	153	93
Causonis_daliensis_CPG41826	Causonis_montana_CPG25342	Causonis_japonica_var_pseudotrifolia_LC_10	0.283784	3.76448	0.000150924	0.0780669	304	190	106
Causonis_daliensis_CPG41826	Causonis_japonica_var_pseudotrifolia_LC_10	Causonis_sessilifolia_MP2511	0.0814332	1.18944	0.310166	0.0087382	817	166	141
Causonis_daliensis_CPG41826	Causonis_japonica_var_pseudotrifolia_LC_10	Causonis_tenuifolia_CPG38698	0.141762	1.74454	0.0939913	0.0159003	1030	149	112
Causonis_daliensis_CPG41826	Causonis_japonica_var_pseudotrifolia_LC_10	Causonis_timoriensis_var_mekongensis_DBH20210706	0.0288066	0.33512	0.777043	0.00321396	1043	125	118
Causonis_daliensis_CPG41826	Causonis_japonica_var_pseudotrifolia_LC_10	Causonis_trifolia_CPG71908	0.1	1.36835	0.216905	0.010142	811	165	135
Causonis_japonica_var_pseudotrifolia_LC_10	Causonis_wentsiana_CPG25344	Causonis_daliensis_CPG41826	0.115	1.51472	0.12244	0.0236747	251	223	177
Causonis_daliensis_CPG41826	Causonis_medogensis_CPG26285	Causonis_maritima_1374_AU020	0.101299	1.52749	0.187875	0.0121913	1195	212	173
Causonis_daliensis_CPG41826	Causonis_mollis_CPG23617	Causonis_maritima_1374_AU020	0.277778	3.58197	0.000621665	0.0281338	1224	207	117
Causonis_daliensis_CPG41826	Causonis_montana_CPG25342	Causonis_maritima_1374_AU020	0.348066	4.59309	6.97306e-06	0.0393873	985	244	118
Causonis_sessilifolia_MP2511	Causonis_maritima_1374_AU020	Causonis_daliensis_CPG41826	0.0245614	0.326852	0.799477	0.00267278	1795	146	139
Causonis_daliensis_CPG41826	Causonis_maritima_1374_AU020	Causonis_tenuifolia_CPG38698	0.0892532	1.6476	0.14903	0.0210572	499	299	250
Causonis_maritima_1374_AU020	Causonis_daliensis_CPG41826	Causonis_timoriensis_var_mekongensis_DBH20210706	0.0361905	0.692386	0.589146	0.00864816	528	272	253
Causonis_trifolia_CPG71908	Causonis_maritima_1374_AU020	Causonis_daliensis_CPG41826	0.030837	0.371186	0.776238	0.00267278	2030	117	110
Causonis_daliensis_CPG41826	Causonis_wentsiana_CPG25344	Causonis_maritima_1374_AU020	0.125628	1.70155	0.0947373	0.0156299	889	224	174
Causonis_mollis_CPG23617	Causonis_daliensis_CPG41826	Causonis_medogensis_CPG26285	0.122034	1.57757	0.0843873	0.0283912	416	331	259
Causonis_montana_CPG25342	Causonis_medogensis_CPG26285	Causonis_daliensis_CPG41826	0.268631	3.70351	0.00010054	0.0888252	409	366	211
Causonis_daliensis_CPG41826	Causonis_medogensis_CPG26285	Causonis_sessilifolia_MP2511	0.0200573	0.296902	0.824847	0.0024467	1200	178	171
Causonis_daliensis_CPG41826	Causonis_medogensis_CPG26285	Causonis_tenuifolia_CPG38698	0.0206897	0.260209	0.841413	0.00257843	1413	148	142
Causonis_daliensis_CPG41826	Causonis_medogensis_CPG26285	Causonis_timoriensis_var_mekongensis_DBH20210706	0.0576271	0.686813	0.547133	0.00780533	1417	156	139
Causonis_daliensis_CPG41826	Causonis_medogensis_CPG26285	Causonis_trifolia_CPG71908	0.0301205	0.440862	0.740931	0.00338066	1190	171	161
Causonis_daliensis_CPG41826	Causonis_medogensis_CPG26285	Causonis_wentsiana_CPG25344	0.0381356	0.558512	0.637657	0.0101868	534	245	227
Causonis_daliensis_CPG41826	Causonis_mollis_CPG23617	Causonis_montana_CPG25342	0.513784	8.02508	0	0.216017	337	302	97
Causonis_daliensis_CPG41826	Causonis_mollis_CPG23617	Causonis_sessilifolia_MP2511	0.308271	3.9747	0.000176553	0.0286613	1206	174	92
Causonis_daliensis_CPG41826	Causonis_mollis_CPG23617	Causonis_tenuifolia_CPG38698	0.243243	2.7221	0.00805929	0.0232058	1440	138	84
Causonis_daliensis_CPG41826	Causonis_mollis_CPG23617	Causonis_timoriensis_var_mekongensis_DBH20210706	0.0574713	0.609126	0.614185	0.00459137	1445	92	82
Causonis_daliensis_CPG41826	Causonis_mollis_CPG23617	Causonis_trifolia_CPG71908	0.11588	1.36949	0.214517	0.00912779	1217	130	103
Causonis_daliensis_CPG41826	Causonis_mollis_CPG23617	Causonis_wentsiana_CPG25344	0.0541311	0.678989	0.546777	0.0107527	558	185	166
Causonis_daliensis_CPG41826	Causonis_montana_CPG25342	Causonis_sessilifolia_MP2511	0.219858	2.86004	0.00508588	0.0216707	984	172	110
Causonis_daliensis_CPG41826	Causonis_montana_CPG25342	Causonis_tenuifolia_CPG38698	0.384615	4.77414	1.8282e-06	0.0451225	1200	189	84
Causonis_daliensis_CPG41826	Causonis_montana_CPG25342	Causonis_timoriensis_var_mekongensis_DBH20210706	0.201613	2.47942	0.0208799	0.0229568	1222	149	99
Causonis_daliensis_CPG41826	Causonis_montana_CPG25342	Causonis_trifolia_CPG71908	0.131944	1.71483	0.119848	0.0128465	999	163	125
Causonis_daliensis_CPG41826	Causonis_montana_CPG25342	Causonis_wentsiana_CPG25344	0.0548926	0.697212	0.519438	0.0130164	350	221	198
Causonis_daliensis_CPG41826	Causonis_sessilifolia_MP2511	Causonis_tenuifolia_CPG38698	0.0220441	0.42647	0.756457	0.00472712	486	255	244
Causonis_sessilifolia_MP2511	Causonis_daliensis_CPG41826	Causonis_timoriensis_var_mekongensis_DBH20210706	0.100418	1.94993	0.0961215	0.0215633	512	263	215
Causonis_trifolia_CPG71908	Causonis_sessilifolia_MP2511	Causonis_daliensis_CPG41826	0	0	1	0	1813	144	144
Causonis_daliensis_CPG41826	Causonis_wentsiana_CPG25344	Causonis_sessilifolia_MP2511	0.054878	0.777536	0.502906	0.00629151	877	173	155
Causonis_timoriensis_var_mekongensis_DBH20210706	Causonis_tenuifolia_CPG38698	Causonis_daliensis_CPG41826	0.0238908	0.32992	0.810677	0.00244073	1085	150	143
Causonis_trifolia_CPG71908	Causonis_daliensis_CPG41826	Causonis_tenuifolia_CPG38698	0.0243902	0.467599	0.73296	0.0051304	494	252	240
Causonis_daliensis_CPG41826	Causonis_wentsiana_CPG25344	Causonis_tenuifolia_CPG38698	0.218241	2.62785	0.00723966	0.0287924	1084	187	120
Causonis_trifolia_CPG71908	Causonis_daliensis_CPG41826	Causonis_timoriensis_var_mekongensis_DBH20210706	0.0772443	1.48053	0.218777	0.0167043	507	258	221
Causonis_daliensis_CPG41826	Causonis_wentsiana_CPG25344	Causonis_timoriensis_var_mekongensis_DBH20210706	0.0530035	0.642918	0.576857	0.00688705	1105	149	134
Causonis_daliensis_CPG41826	Causonis_wentsiana_CPG25344	Causonis_trifolia_CPG71908	0.0222222	0.292796	0.810203	0.00236646	876	161	154
Causonis_daliensis_CPG41946	Causonis_glauca_CPG03236	Causonis_fugongensis_CPG32918	0.0996564	1.25593	0.271666	0.0223249	505	160	131
Causonis_daliensis_CPG41946	Causonis_glauca_CPG23728	Causonis_fugongensis_CPG32918	0.0852018	0.940735	0.438596	0.0146266	664	121	102
Causonis_daliensis_CPG41946	Causonis_japonica_var_japonica_CPG07730	Causonis_fugongensis_CPG32918	0.173789	2.647	0.0114855	0.0469592	225	206	145
Causonis_daliensis_CPG41946	Causonis_fugongensis_CPG32918	Causonis_japonica_var_pseudotrifolia_LC_10	0.00257069	0.0425049	0.971651	0.000932836	209	195	194
Causonis_daliensis_CPG41946	Causonis_fugongensis_CPG32918	Causonis_maritima_1374_AU020	0.0262391	0.352661	0.777043	0.00288832	772	176	167
Causonis_medogensis_CPG26285	Causonis_daliensis_CPG41946	Causonis_fugongensis_CPG32918	0.161644	2.21757	0.0325257	0.0434462	472	212	153
Causonis_daliensis_CPG41946	Causonis_mollis_CPG23617	Causonis_fugongensis_CPG32918	0.345455	3.37292	0.000927026	0.0438799	788	111	54
Causonis_daliensis_CPG41946	Causonis_montana_CPG25342	Causonis_fugongensis_CPG32918	0.222222	2.68331	0.00748717	0.0400308	447	143	91
Causonis_daliensis_CPG41946	Causonis_fugongensis_CPG32918	Causonis_sessilifolia_MP2511	0.172638	2.36795	0.025556	0.018538	820	180	127
Causonis_daliensis_CPG41946	Causonis_fugongensis_CPG32918	Causonis_tenuifolia_CPG38698	0.0514706	0.658493	0.589283	0.00613228	1022	143	129
Causonis_fugongensis_CPG32918	Causonis_daliensis_CPG41946	Causonis_timoriensis_var_mekongensis_DBH20210706	0.0867925	1.13205	0.319644	0.010536	1070	144	121
Causonis_fugongensis_CPG32918	Causonis_daliensis_CPG41946	Causonis_trifolia_CPG71908	0.0934256	1.26089	0.261653	0.0091247	827	158	131
Causonis_wentsiana_CPG25344	Causonis_daliensis_CPG41946	Causonis_fugongensis_CPG32918	0.175904	2.73217	0.00748411	0.053207	262	244	171
Causonis_daliensis_CPG41946	Causonis_glauca_CPG23728	Causonis_glauca_CPG03236	0.505495	8.10239	1.0018e-16	0.214702	278	274	90
Causonis_glauca_CPG03236	Causonis_daliensis_CPG41946	Causonis_japonica_var_japonica_CPG07730	0.00923077	0.112042	0.931199	0.0027881	458	164	161
Causonis_daliensis_CPG41946	Causonis_glauca_CPG03236	Causonis_japonica_var_pseudotrifolia_LC_10	0.266129	3.24423	0.0015289	0.0615672	480	157	91
Causonis_glauca_CPG03236	Causonis_daliensis_CPG41946	Causonis_maritima_1374_AU020	0.0869565	1.00715	0.373727	0.00890585	1154	175	147
Causonis_glauca_CPG03236	Causonis_daliensis_CPG41946	Causonis_medogensis_CPG26285	0.0606742	0.840084	0.464199	0.0105263	350	236	209
Causonis_daliensis_CPG41946	Causonis_mollis_CPG23617	Causonis_glauca_CPG03236	0.436735	4.90414	3.82864e-07	0.124854	429	176	69
Causonis_glauca_CPG03236	Causonis_daliensis_CPG41946	Causonis_montana_CPG25342	0.0119332	0.161196	0.897807	0.00643501	230	212	207
Causonis_daliensis_CPG41946	Causonis_glauca_CPG03236	Causonis_sessilifolia_MP2511	0.341176	4.09298	7.09889e-05	0.0304302	1151	171	84
Causonis_glauca_CPG03236	Causonis_daliensis_CPG41946	Causonis_tenuifolia_CPG38698	0.0209205	0.220779	0.861447	0.00218531	1389	122	117
Causonis_glauca_CPG03236	Causonis_daliensis_CPG41946	Causonis_timoriensis_var_mekongensis_DBH20210706	0.10989	1.13491	0.301812	0.00917431	1401	101	81
Causonis_glauca_CPG03236	Causonis_daliensis_CPG41946	Causonis_trifolia_CPG71908	0.0396825	0.464937	0.710621	0.00339905	1174	131	121
Causonis_glauca_CPG03236	Causonis_daliensis_CPG41946	Causonis_wentsiana_CPG25344	0.0372881	0.47679	0.713748	0.00615557	509	153	142
Causonis_glauca_CPG23728	Causonis_daliensis_CPG41946	Causonis_japonica_var_japonica_CPG07730	0.0472727	0.506001	0.689113	0.0119705	626	144	131
Causonis_daliensis_CPG41946	Causonis_glauca_CPG23728	Causonis_japonica_var_pseudotrifolia_LC_10	0.0935961	0.972586	0.400739	0.0177239	669	111	92
Causonis_glauca_CPG23728	Causonis_daliensis_CPG41946	Causonis_maritima_1374_AU020	0.0339623	0.364779	0.777491	0.00288	1304	137	128
Causonis_glauca_CPG23728	Causonis_daliensis_CPG41946	Causonis_medogensis_CPG26285	0.0819672	0.965353	0.384894	0.0116822	500	198	168
Causonis_daliensis_CPG41946	Causonis_mollis_CPG23617	Causonis_glauca_CPG23728	0.437288	5.13279	1.23236e-07	0.191395	255	212	83
Causonis_glauca_CPG23728	Causonis_daliensis_CPG41946	Causonis_montana_CPG25342	0.0146628	0.173263	0.88924	0.00643501	379	173	168
Causonis_daliensis_CPG41946	Causonis_glauca_CPG23728	Causonis_sessilifolia_MP2511	0.241379	2.69366	0.0146282	0.0195873	1343	144	88
Causonis_glauca_CPG23728	Causonis_daliensis_CPG41946	Causonis_tenuifolia_CPG38698	0.0516432	0.513267	0.703704	0.00479512	1567	112	101
Causonis_glauca_CPG23728	Causonis_daliensis_CPG41946	Causonis_timoriensis_var_mekongensis_DBH20210706	0.148148	1.40023	0.220898	0.010989	1581	93	69
Causonis_glauca_CPG23728	Causonis_daliensis_CPG41946	Causonis_trifolia_CPG71908	0.133641	1.40278	0.21736	0.00979399	1354	123	94
Causonis_glauca_CPG23728	Causonis_daliensis_CPG41946	Causonis_wentsiana_CPG25344	0.107807	1.16295	0.308796	0.0160665	693	149	120
Causonis_japonica_var_pseudotrifolia_LC_10	Causonis_japonica_var_japonica_CPG07730	Causonis_daliensis_CPG41946	0.43379	3.97509	5.69262e-05	0.0628723	552	157	62
Causonis_daliensis_CPG41946	Causonis_japonica_var_japonica_CPG07730	Causonis_maritima_1374_AU020	0.0639731	0.801505	0.476368	0.00609756	824	158	139
Causonis_medogensis_CPG26285	Causonis_daliensis_CPG41946	Causonis_japonica_var_japonica_CPG07730	0.0909091	1.35616	0.233221	0.0350719	414	234	195
Causonis_daliensis_CPG41946	Causonis_mollis_CPG23617	Causonis_japonica_var_japonica_CPG07730	0.205882	2.02388	0.0499042	0.0391426	735	123	81
Causonis_daliensis_CPG41946	Causonis_montana_CPG25342	Causonis_japonica_var_japonica_CPG07730	0.23622	2.8816	0.00386519	0.055918	373	157	97
Causonis_daliensis_CPG41946	Causonis_japonica_var_japonica_CPG07730	Causonis_sessilifolia_MP2511	0.13986	1.81802	0.085613	0.0139909	896	163	123
Causonis_daliensis_CPG41946	Causonis_japonica_var_japonica_CPG07730	Causonis_tenuifolia_CPG38698	0.171806	2.04489	0.0501024	0.0170828	1067	133	94
Causonis_daliensis_CPG41946	Causonis_japonica_var_japonica_CPG07730	Causonis_timoriensis_var_mekongensis_DBH20210706	0.0857143	0.986222	0.379822	0.00833333	1102	114	96
Causonis_japonica_var_japonica_CPG07730	Causonis_daliensis_CPG41946	Causonis_trifolia_CPG71908	0.0915493	1.17117	0.285285	0.00878972	904	155	129
Causonis_wentsiana_CPG25344	Causonis_japonica_var_japonica_CPG07730	Causonis_daliensis_CPG41946	0.164894	2.37078	0.0211506	0.0419486	238	219	157
Causonis_japonica_var_pseudotrifolia_LC_10	Causonis_daliensis_CPG41946	Causonis_maritima_1374_AU020	0.203209	2.5441	0.0079303	0.0238095	815	225	149
Causonis_daliensis_CPG41946	Causonis_medogensis_CPG26285	Causonis_japonica_var_pseudotrifolia_LC_10	0.0485934	0.725832	0.55207	0.0177239	461	205	186
Causonis_daliensis_CPG41946	Causonis_mollis_CPG23617	Causonis_japonica_var_pseudotrifolia_LC_10	0.345679	3.30216	0.00109674	0.0522388	802	109	53
Causonis_daliensis_CPG41946	Causonis_montana_CPG25342	Causonis_japonica_var_pseudotrifolia_LC_10	0.327869	4.01485	4.64961e-05	0.0746269	453	162	82
Causonis_daliensis_CPG41946	Causonis_japonica_var_pseudotrifolia_LC_10	Causonis_sessilifolia_MP2511	0.0784983	1.10653	0.345479	0.00804477	813	158	135
Causonis_japonica_var_pseudotrifolia_LC_10	Causonis_daliensis_CPG41946	Causonis_tenuifolia_CPG38698	0.0238908	0.284425	0.814547	0.00305677	1028	150	143
Causonis_japonica_var_pseudotrifolia_LC_10	Causonis_daliensis_CPG41946	Causonis_timoriensis_var_mekongensis_DBH20210706	0.0452675	0.507922	0.661204	0.00506679	1038	127	116
Causonis_daliensis_CPG41946	Causonis_japonica_var_pseudotrifolia_LC_10	Causonis_trifolia_CPG71908	0.0131579	0.17157	0.890247	0.00136426	804	154	150
Causonis_japonica_var_pseudotrifolia_LC_10	Causonis_wentsiana_CPG25344	Causonis_daliensis_CPG41946	0.0866142	1.14334	0.258689	0.0218398	244	207	174
Causonis_medogensis_CPG26285	Causonis_daliensis_CPG41946	Causonis_maritima_1374_AU020	0.118919	1.58229	0.137749	0.0139241	1072	207	163
Causonis_daliensis_CPG41946	Causonis_mollis_CPG23617	Causonis_maritima_1374_AU020	0.0322581	0.294311	0.809895	0.00224647	1444	112	105
Causonis_daliensis_CPG41946	Causonis_montana_CPG25342	Causonis_maritima_1374_AU020	0.178423	2.06184	0.0523019	0.0137997	1060	142	99
Causonis_sessilifolia_MP2511	Causonis_maritima_1374_AU020	Causonis_daliensis_CPG41946	0.25731	3.3991	0.000961828	0.040201	1781	215	127
Causonis_daliensis_CPG41946	Causonis_maritima_1374_AU020	Causonis_tenuifolia_CPG38698	0.0104822	0.167418	0.886959	0.0021901	524	241	236
Causonis_maritima_1374_AU020	Causonis_daliensis_CPG41946	Causonis_timoriensis_var_mekongensis_DBH20210706	0.0820399	1.3746	0.188524	0.0168411	565	244	207
Causonis_trifolia_CPG71908	Causonis_maritima_1374_AU020	Causonis_daliensis_CPG41946	0.206452	2.37678	0.0180135	0.0295612	2017	187	123
Causonis_wentsiana_CPG25344	Causonis_daliensis_CPG41946	Causonis_maritima_1374_AU020	0.0884718	1.16765	0.249919	0.0104795	826	203	170
Causonis_daliensis_CPG41946	Causonis_mollis_CPG23617	Causonis_medogensis_CPG26285	0.00666667	0.0682926	0.95304	0.000788022	623	151	149
Causonis_medogensis_CPG26285	Causonis_montana_CPG25342	Causonis_daliensis_CPG41946	0.196721	2.60523	0.00524915	0.0776699	313	292	196
Causonis_daliensis_CPG41946	Causonis_medogensis_CPG26285	Causonis_sessilifolia_MP2511	0.0148368	0.206147	0.877555	0.00174886	1119	171	166
Causonis_medogensis_CPG26285	Causonis_daliensis_CPG41946	Causonis_tenuifolia_CPG38698	0.121795	1.47696	0.168282	0.0163723	1328	175	137
Causonis_medogensis_CPG26285	Causonis_daliensis_CPG41946	Causonis_timoriensis_var_mekongensis_DBH20210706	0.0030581	0.0368095	0.972525	0.000462749	1350	164	163
Causonis_medogensis_CPG26285	Causonis_daliensis_CPG41946	Causonis_trifolia_CPG71908	0.0487805	0.647365	0.594198	0.00542741	1101	172	156
Causonis_daliensis_CPG41946	Causonis_medogensis_CPG26285	Causonis_wentsiana_CPG25344	0.0541082	0.769168	0.497482	0.0152027	478	263	236
Causonis_daliensis_CPG41946	Causonis_mollis_CPG23617	Causonis_montana_CPG25342	0.109375	1.13852	0.290918	0.0362694	492	142	114
Causonis_daliensis_CPG41946	Causonis_mollis_CPG23617	Causonis_sessilifolia_MP2511	0.412371	4.06925	4.96425e-05	0.0279818	1484	137	57
Causonis_daliensis_CPG41946	Causonis_mollis_CPG23617	Causonis_tenuifolia_CPG38698	0.0657895	0.636286	0.625179	0.0043802	1698	81	71
Causonis_mollis_CPG23617	Causonis_daliensis_CPG41946	Causonis_timoriensis_var_mekongensis_DBH20210706	0.056338	0.47757	0.704613	0.00369004	1735	75	67
Causonis_daliensis_CPG41946	Causonis_mollis_CPG23617	Causonis_trifolia_CPG71908	0.00564972	0.0515415	0.966774	0.000341064	1491	89	88
Causonis_daliensis_CPG41946	Causonis_mollis_CPG23617	Causonis_wentsiana_CPG25344	0.14	1.3445	0.217136	0.0157658	802	114	86
Causonis_daliensis_CPG41946	Causonis_montana_CPG25342	Causonis_sessilifolia_MP2511	0.247934	2.83291	0.00507797	0.0209864	1140	151	91
Causonis_daliensis_CPG41946	Causonis_montana_CPG25342	Causonis_tenuifolia_CPG38698	0.322751	3.64581	0.000345356	0.0267192	1313	125	64
Causonis_daliensis_CPG41946	Causonis_montana_CPG25342	Causonis_timoriensis_var_mekongensis_DBH20210706	0.2	2.15059	0.0419484	0.0148148	1346	96	64
Causonis_daliensis_CPG41946	Causonis_montana_CPG25342	Causonis_trifolia_CPG71908	0.0521739	0.593453	0.625179	0.00409277	1134	121	109
Causonis_daliensis_CPG41946	Causonis_montana_CPG25342	Causonis_wentsiana_CPG25344	0.112676	1.3488	0.19533	0.018018	464	158	126
Causonis_sessilifolia_MP2511	Causonis_daliensis_CPG41946	Causonis_tenuifolia_CPG38698	0.0614525	1.07391	0.331506	0.0142487	485	285	252
Causonis_sessilifolia_MP2511	Causonis_daliensis_CPG41946	Causonis_timoriensis_var_mekongensis_DBH20210706	0.138655	2.30836	0.0208799	0.0296496	504	271	205
Causonis_sessilifolia_MP2511	Causonis_trifolia_CPG71908	Causonis_daliensis_CPG41946	0.0827586	1.0369	0.33478	0.0109639	1800	157	133
Causonis_daliensis_CPG41946	Causonis_wentsiana_CPG25344	Causonis_sessilifolia_MP2511	0.0493827	0.685799	0.547476	0.00559636	865	170	154
Causonis_timoriensis_var_mekongensis_DBH20210706	Causonis_tenuifolia_CPG38698	Causonis_daliensis_CPG41946	0.114983	1.49329	0.18354	0.0136251	1051	160	127
Causonis_trifolia_CPG71908	Causonis_daliensis_CPG41946	Causonis_tenuifolia_CPG38698	0.110672	1.98323	0.0727751	0.0239419	505	281	225
Causonis_daliensis_CPG41946	Causonis_wentsiana_CPG25344	Causonis_tenuifolia_CPG38698	0.0894942	1.13821	0.30284	0.0100745	1028	140	117
Causonis_trifolia_CPG71908	Causonis_daliensis_CPG41946	Causonis_timoriensis_var_mekongensis_DBH20210706	0.11828	1.95554	0.0568565	0.0248307	517	260	205
Causonis_wentsiana_CPG25344	Causonis_daliensis_CPG41946	Causonis_timoriensis_var_mekongensis_DBH20210706	0.0122449	0.152827	0.902602	0.00138696	1068	124	121
Causonis_wentsiana_CPG25344	Causonis_daliensis_CPG41946	Causonis_trifolia_CPG71908	0.0563798	0.730464	0.495639	0.0064385	865	178	159
Causonis_glauca_CPG23728	Causonis_glauca_CPG03236	Causonis_fugongensis_CPG32918	0.0520833	0.505094	0.692448	0.0078125	630	101	91
Causonis_glauca_CPG03236	Causonis_japonica_var_japonica_CPG07730	Causonis_fugongensis_CPG32918	0.0888889	1.2216	0.25685	0.0251969	212	196	164
Causonis_japonica_var_pseudotrifolia_LC_10	Causonis_glauca_CPG03236	Causonis_fugongensis_CPG32918	0.129129	1.75238	0.0951296	0.0327494	210	188	145
Causonis_glauca_CPG03236	Causonis_fugongensis_CPG32918	Causonis_maritima_1374_AU020	0.118971	1.50872	0.172279	0.0117684	799	174	137
Causonis_medogensis_CPG26285	Causonis_glauca_CPG03236	Causonis_fugongensis_CPG32918	0.254335	3.37091	0.000749081	0.0648012	421	217	129
Causonis_glauca_CPG03236	Causonis_mollis_CPG23617	Causonis_fugongensis_CPG32918	0.125	1.28937	0.228931	0.0220472	550	126	98
Causonis_glauca_CPG03236	Causonis_montana_CPG25342	Causonis_fugongensis_CPG32918	0.0894942	0.961606	0.376531	0.0181102	439	140	117
Causonis_fugongensis_CPG32918	Causonis_glauca_CPG03236	Causonis_sessilifolia_MP2511	0.121429	1.49285	0.155343	0.0121169	792	157	123
Causonis_glauca_CPG03236	Causonis_fugongensis_CPG32918	Causonis_tenuifolia_CPG38698	0.077551	0.92286	0.436381	0.0083042	1040	132	113
Causonis_fugongensis_CPG32918	Causonis_glauca_CPG03236	Causonis_timoriensis_var_mekongensis_DBH20210706	0.0149254	0.176604	0.890247	0.00137426	1077	102	99
Causonis_fugongensis_CPG32918	Causonis_glauca_CPG03236	Causonis_trifolia_CPG71908	0.0705394	0.87987	0.453041	0.00574518	837	129	112
Causonis_fugongensis_CPG32918	Causonis_glauca_CPG03236	Causonis_wentsiana_CPG25344	0.212766	3.28728	0.0011458	0.0428495	250	228	148
Causonis_glauca_CPG23728	Causonis_japonica_var_japonica_CPG07730	Causonis_fugongensis_CPG32918	0.116667	1.65289	0.120424	0.0328125	207	201	159
Causonis_fugongensis_CPG32918	Causonis_glauca_CPG23728	Causonis_japonica_var_pseudotrifolia_LC_10	0.0473684	0.739417	0.546278	0.0168067	214	199	181
Causonis_glauca_CPG23728	Causonis_fugongensis_CPG32918	Causonis_maritima_1374_AU020	0.0573248	0.754609	0.533968	0.00576	781	166	148
Causonis_medogensis_CPG26285	Causonis_glauca_CPG23728	Causonis_fugongensis_CPG32918	0.21547	3.06599	0.00421022	0.0574374	431	220	142
Causonis_glauca_CPG23728	Causonis_mollis_CPG23617	Causonis_fugongensis_CPG32918	0.22619	2.17687	0.0489336	0.0296875	737	103	65
Causonis_glauca_CPG23728	Causonis_montana_CPG25342	Causonis_fugongensis_CPG32918	0.127413	1.45506	0.185998	0.0257812	445	146	113
Causonis_fugongensis_CPG32918	Causonis_glauca_CPG23728	Causonis_sessilifolia_MP2511	0.00996678	0.12511	0.925023	0.00106914	808	152	149
Causonis_glauca_CPG23728	Causonis_fugongensis_CPG32918	Causonis_tenuifolia_CPG38698	0.0896057	1.09502	0.353873	0.010898	1050	152	127
Causonis_glauca_CPG23728	Causonis_fugongensis_CPG32918	Causonis_timoriensis_var_mekongensis_DBH20210706	0.00452489	0.0571737	0.966774	0.000457875	1079	111	110
Causonis_glauca_CPG23728	Causonis_fugongensis_CPG32918	Causonis_trifolia_CPG71908	0.00787402	0.0971458	0.939285	0.000675447	843	128	126
Causonis_fugongensis_CPG32918	Causonis_glauca_CPG23728	Causonis_wentsiana_CPG25344	0.149038	2.35924	0.0251216	0.0332084	269	239	177
Causonis_japonica_var_pseudotrifolia_LC_10	Causonis_japonica_var_japonica_CPG07730	Causonis_fugongensis_CPG32918	0.352113	3.38123	0.00124774	0.0571211	558	144	69
Causonis_fugongensis_CPG32918	Causonis_japonica_var_japonica_CPG07730	Causonis_maritima_1374_AU020	0.0373134	0.442592	0.715873	0.00321854	786	139	129
Causonis_fugongensis_CPG32918	Causonis_japonica_var_japonica_CPG07730	Causonis_medogensis_CPG26285	0.234742	3.55904	0.000236876	0.0350018	283	263	163
Causonis_mollis_CPG23617	Causonis_japonica_var_japonica_CPG07730	Causonis_fugongensis_CPG32918	0.012987	0.182191	0.886375	0.00322061	217	156	152
Causonis_montana_CPG25342	Causonis_japonica_var_japonica_CPG07730	Causonis_fugongensis_CPG32918	0.0280374	0.381112	0.757816	0.00721732	244	165	156
Causonis_japonica_var_japonica_CPG07730	Causonis_fugongensis_CPG32918	Causonis_sessilifolia_MP2511	0.0539419	0.615373	0.589146	0.00461156	828	127	114
Causonis_fugongensis_CPG32918	Causonis_japonica_var_japonica_CPG07730	Causonis_tenuifolia_CPG38698	0.103734	1.20295	0.282064	0.0110181	1048	133	108
Causonis_fugongensis_CPG32918	Causonis_japonica_var_japonica_CPG07730	Causonis_timoriensis_var_mekongensis_DBH20210706	0.2	2.24082	0.0338456	0.0187815	1092	123	82
Causonis_fugongensis_CPG32918	Causonis_japonica_var_japonica_CPG07730	Causonis_trifolia_CPG71908	0.00456621	0.0532755	0.966774	0.000337952	866	110	109
Causonis_wentsiana_CPG25344	Causonis_japonica_var_japonica_CPG07730	Causonis_fugongensis_CPG32918	0.36413	4.99381	1.07846e-07	0.0976676	289	251	117
Causonis_japonica_var_pseudotrifolia_LC_10	Causonis_fugongensis_CPG32918	Causonis_maritima_1374_AU020	0.253731	3.16335	0.00155977	0.0266291	792	210	125
Causonis_medogensis_CPG26285	Causonis_japonica_var_pseudotrifolia_LC_10	Causonis_fugongensis_CPG32918	0.103926	1.53564	0.139361	0.033137	257	239	194
Causonis_fugongensis_CPG32918	Causonis_mollis_CPG23617	Causonis_japonica_var_pseudotrifolia_LC_10	0.151515	2.28399	0.0314837	0.0513539	225	209	154
Causonis_japonica_var_pseudotrifolia_LC_10	Causonis_montana_CPG25342	Causonis_fugongensis_CPG32918	0.18232	2.53725	0.0134969	0.0502666	227	214	148
Causonis_japonica_var_pseudotrifolia_LC_10	Causonis_fugongensis_CPG32918	Causonis_sessilifolia_MP2511	0.106383	1.31902	0.223555	0.0105783	782	156	126
Causonis_japonica_var_pseudotrifolia_LC_10	Causonis_fugongensis_CPG32918	Causonis_tenuifolia_CPG38698	0.0774908	0.90277	0.429805	0.00917031	1011	146	125
Causonis_fugongensis_CPG32918	Causonis_japonica_var_pseudotrifolia_LC_10	Causonis_timoriensis_var_mekongensis_DBH20210706	0.0618557	0.696618	0.55207	0.00549702	1026	103	91
Causonis_fugongensis_CPG32918	Causonis_japonica_var_pseudotrifolia_LC_10	Causonis_trifolia_CPG71908	0.131915	1.62989	0.136681	0.0104765	784	133	102
Causonis_wentsiana_CPG25344	Causonis_japonica_var_pseudotrifolia_LC_10	Causonis_fugongensis_CPG32918	0.177177	2.27497	0.0147838	0.0430029	265	196	137
Causonis_medogensis_CPG26285	Causonis_fugongensis_CPG32918	Causonis_maritima_1374_AU020	0.123543	1.78575	0.0957975	0.0167722	778	241	188
Causonis_mollis_CPG23617	Causonis_fugongensis_CPG32918	Causonis_maritima_1374_AU020	0.00719424	0.0939247	0.941329	0.000643294	793	140	138
Causonis_fugongensis_CPG32918	Causonis_montana_CPG25342	Causonis_maritima_1374_AU020	0.109677	1.33289	0.215254	0.010943	786	172	138
Causonis_sessilifolia_MP2511	Causonis_maritima_1374_AU020	Causonis_fugongensis_CPG32918	0.14966	1.90347	0.072776	0.0226921	1726	169	125
Causonis_maritima_1374_AU020	Causonis_fugongensis_CPG32918	Causonis_tenuifolia_CPG38698	0.0185567	0.310196	0.805063	0.00395083	530	247	238
Causonis_maritima_1374_AU020	Causonis_fugongensis_CPG32918	Causonis_timoriensis_var_mekongensis_DBH20210706	0.0299145	0.496964	0.681618	0.00637233	594	241	227
Causonis_trifolia_CPG71908	Causonis_maritima_1374_AU020	Causonis_fugongensis_CPG32918	0.344828	4.06424	7.1711e-05	0.0501253	2016	195	95
Causonis_wentsiana_CPG25344	Causonis_fugongensis_CPG32918	Causonis_maritima_1374_AU020	0.104478	1.47747	0.181878	0.0133376	745	222	180
Causonis_medogensis_CPG26285	Causonis_mollis_CPG23617	Causonis_fugongensis_CPG32918	0.324022	4.46253	1.23353e-05	0.0854197	442	237	121
Causonis_medogensis_CPG26285	Causonis_montana_CPG25342	Causonis_fugongensis_CPG32918	0.359223	4.42805	6.0144e-06	0.0817378	535	210	99
Causonis_medogensis_CPG26285	Causonis_fugongensis_CPG32918	Causonis_sessilifolia_MP2511	0.12	1.63057	0.106824	0.0168185	805	224	176
Causonis_medogensis_CPG26285	Causonis_fugongensis_CPG32918	Causonis_tenuifolia_CPG38698	0.142857	1.92422	0.0721239	0.0224041	1028	208	156
Causonis_fugongensis_CPG32918	Causonis_medogensis_CPG26285	Causonis_timoriensis_var_mekongensis_DBH20210706	0.0621469	0.82559	0.473587	0.0100779	1056	188	166
Causonis_fugongensis_CPG32918	Causonis_medogensis_CPG26285	Causonis_trifolia_CPG71908	0.030137	0.41047	0.736482	0.00371747	814	188	177
Causonis_wentsiana_CPG25344	Causonis_medogensis_CPG26285	Causonis_fugongensis_CPG32918	0.030303	0.498307	0.707426	0.0102041	342	238	224
Causonis_montana_CPG25342	Causonis_mollis_CPG23617	Causonis_fugongensis_CPG32918	0.0218341	0.246018	0.847976	0.00400962	444	117	112
Causonis_fugongensis_CPG32918	Causonis_mollis_CPG23617	Causonis_sessilifolia_MP2511	0.0921502	1.12027	0.284278	0.00962224	830	160	133
Causonis_mollis_CPG23617	Causonis_fugongensis_CPG32918	Causonis_tenuifolia_CPG38698	0.0169492	0.200754	0.877555	0.00175979	1056	120	116
Causonis_fugongensis_CPG32918	Causonis_mollis_CPG23617	Causonis_timoriensis_var_mekongensis_DBH20210706	0.0717703	0.873088	0.464874	0.00687128	1103	112	97
Causonis_fugongensis_CPG32918	Causonis_mollis_CPG23617	Causonis_trifolia_CPG71908	0.118644	1.5162	0.182918	0.00946266	857	132	104
Causonis_fugongensis_CPG32918	Causonis_mollis_CPG23617	Causonis_wentsiana_CPG25344	0.307494	4.92754	7.98055e-07	0.0637386	264	253	134
Causonis_fugongensis_CPG32918	Causonis_montana_CPG25342	Causonis_sessilifolia_MP2511	0.024055	0.281464	0.816404	0.00249465	834	149	142
Causonis_fugongensis_CPG32918	Causonis_montana_CPG25342	Causonis_tenuifolia_CPG38698	0.184314	2.19495	0.0388202	0.020714	1035	151	104
Causonis_fugongensis_CPG32918	Causonis_montana_CPG25342	Causonis_timoriensis_var_mekongensis_DBH20210706	0.244444	3.09744	0.00535747	0.0251947	1086	140	85
Causonis_fugongensis_CPG32918	Causonis_montana_CPG25342	Causonis_trifolia_CPG71908	0.156627	1.93675	0.0760027	0.0131801	853	144	105
Causonis_fugongensis_CPG32918	Causonis_montana_CPG25342	Causonis_wentsiana_CPG25344	0.322835	5.13401	9.42403e-07	0.0658811	254	252	129
Causonis_sessilifolia_MP2511	Causonis_fugongensis_CPG32918	Causonis_tenuifolia_CPG38698	0.0973085	1.7701	0.117572	0.0202936	504	265	218
Causonis_sessilifolia_MP2511	Causonis_fugongensis_CPG32918	Causonis_timoriensis_var_mekongensis_DBH20210706	0.101176	1.81539	0.104853	0.0193172	543	234	191
Causonis_trifolia_CPG71908	Causonis_sessilifolia_MP2511	Causonis_fugongensis_CPG32918	0.198582	2.44983	0.0160584	0.0280702	1783	169	113
Causonis_wentsiana_CPG25344	Causonis_fugongensis_CPG32918	Causonis_sessilifolia_MP2511	0.111111	1.53694	0.161366	0.0130144	752	185	148
Causonis_timoriensis_var_mekongensis_DBH20210706	Causonis_tenuifolia_CPG38698	Causonis_fugongensis_CPG32918	0.225806	2.99302	0.00444375	0.0311388	1067	190	120
Causonis_trifolia_CPG71908	Causonis_fugongensis_CPG32918	Causonis_tenuifolia_CPG38698	0.14	2.45219	0.0226823	0.0299273	468	285	215
Causonis_fugongensis_CPG32918	Causonis_wentsiana_CPG25344	Causonis_tenuifolia_CPG38698	0.0309278	0.382907	0.761784	0.00396651	947	150	141
Causonis_trifolia_CPG71908	Causonis_fugongensis_CPG32918	Causonis_timoriensis_var_mekongensis_DBH20210706	0.0737327	1.25176	0.259454	0.014447	486	233	201
Causonis_fugongensis_CPG32918	Causonis_wentsiana_CPG25344	Causonis_timoriensis_var_mekongensis_DBH20210706	0.0746269	0.932959	0.412435	0.0091617	1000	144	124
Causonis_fugongensis_CPG32918	Causonis_wentsiana_CPG25344	Causonis_trifolia_CPG71908	0.0285714	0.387733	0.763546	0.00270362	759	144	136
Causonis_glauca_CPG23728	Causonis_glauca_CPG03236	Causonis_japonica_var_japonica_CPG07730	0.0485437	0.488512	0.701523	0.0092081	589	108	98
Causonis_glauca_CPG23728	Causonis_glauca_CPG03236	Causonis_japonica_var_pseudotrifolia_LC_10	0.274854	2.70525	0.0079303	0.0446344	616	109	62
Causonis_glauca_CPG03236	Causonis_glauca_CPG23728	Causonis_maritima_1374_AU020	0.100529	0.956503	0.391855	0.00604326	1276	104	85
Causonis_glauca_CPG23728	Causonis_glauca_CPG03236	Causonis_medogensis_CPG26285	0.0107527	0.119628	0.927831	0.00116822	466	141	138
Causonis_mollis_CPG23617	Causonis_glauca_CPG23728	Causonis_glauca_CPG03236	0.282051	3.33881	0.000287098	0.102667	308	175	98
Causonis_glauca_CPG03236	Causonis_glauca_CPG23728	Causonis_montana_CPG25342	0	0	1	0	335	128	128
Causonis_glauca_CPG23728	Causonis_glauca_CPG03236	Causonis_sessilifolia_MP2511	0.190184	1.77908	0.0877447	0.0110596	1261	97	66
Causonis_glauca_CPG23728	Causonis_glauca_CPG03236	Causonis_tenuifolia_CPG38698	0.0394737	0.358991	0.777043	0.00261552	1535	79	73
Causonis_glauca_CPG23728	Causonis_glauca_CPG03236	Causonis_timoriensis_var_mekongensis_DBH20210706	0.03125	0.269202	0.833564	0.0018315	1570	66	62
Causonis_glauca_CPG23728	Causonis_glauca_CPG03236	Causonis_trifolia_CPG71908	0.119497	1.12676	0.292105	0.00641675	1326	89	70
Causonis_glauca_CPG23728	Causonis_glauca_CPG03236	Causonis_wentsiana_CPG25344	0.0957447	0.969714	0.401683	0.0099723	654	103	85
Causonis_japonica_var_pseudotrifolia_LC_10	Causonis_japonica_var_japonica_CPG07730	Causonis_glauca_CPG03236	0.142857	1.32391	0.230553	0.0220339	502	104	78
Causonis_glauca_CPG03236	Causonis_japonica_var_japonica_CPG07730	Causonis_maritima_1374_AU020	0.156146	1.91749	0.0731503	0.0149491	837	174	127
Causonis_medogensis_CPG26285	Causonis_glauca_CPG03236	Causonis_japonica_var_japonica_CPG07730	0.0873786	1.23161	0.26645	0.0323741	380	224	188
Causonis_glauca_CPG03236	Causonis_mollis_CPG23617	Causonis_japonica_var_japonica_CPG07730	0.201794	2.17897	0.039666	0.0418216	493	134	89
Causonis_glauca_CPG03236	Causonis_montana_CPG25342	Causonis_japonica_var_japonica_CPG07730	0.217993	2.39892	0.0150963	0.0585502	387	176	113
Causonis_japonica_var_japonica_CPG07730	Causonis_glauca_CPG03236	Causonis_sessilifolia_MP2511	0.195021	2.39603	0.0216582	0.0166726	827	144	97
Causonis_glauca_CPG03236	Causonis_japonica_var_japonica_CPG07730	Causonis_tenuifolia_CPG38698	0.188034	2.19829	0.0429472	0.0192308	1070	139	95
Causonis_glauca_CPG03236	Causonis_japonica_var_japonica_CPG07730	Causonis_timoriensis_var_mekongensis_DBH20210706	0.180952	1.96162	0.0644413	0.0174312	1109	124	86
Causonis_japonica_var_japonica_CPG07730	Causonis_glauca_CPG03236	Causonis_trifolia_CPG71908	0.0727273	0.912233	0.440452	0.00540906	874	118	102
Causonis_wentsiana_CPG25344	Causonis_japonica_var_japonica_CPG07730	Causonis_glauca_CPG03236	0.195531	2.77793	0.00546099	0.0571895	236	214	144
Causonis_japonica_var_pseudotrifolia_LC_10	Causonis_glauca_CPG03236	Causonis_maritima_1374_AU020	0.183206	2.29552	0.0354032	0.0150376	839	155	107
Causonis_medogensis_CPG26285	Causonis_glauca_CPG03236	Causonis_japonica_var_pseudotrifolia_LC_10	0.133144	1.83832	0.0727751	0.0446344	382	200	153
Causonis_mollis_CPG23617	Causonis_glauca_CPG03236	Causonis_japonica_var_pseudotrifolia_LC_10	0.0574713	0.607816	0.61999	0.00984252	522	92	82
Causonis_glauca_CPG03236	Causonis_montana_CPG25342	Causonis_japonica_var_pseudotrifolia_LC_10	0.0642202	0.726668	0.522816	0.0139165	402	116	102
Causonis_japonica_var_pseudotrifolia_LC_10	Causonis_glauca_CPG03236	Causonis_sessilifolia_MP2511	0.231884	2.90273	0.0047473	0.022567	827	170	106
Causonis_japonica_var_pseudotrifolia_LC_10	Causonis_glauca_CPG03236	Causonis_tenuifolia_CPG38698	0.00917431	0.105212	0.933583	0.000873362	1059	110	108
Causonis_glauca_CPG03236	Causonis_japonica_var_pseudotrifolia_LC_10	Causonis_timoriensis_var_mekongensis_DBH20210706	0.047619	0.512223	0.678379	0.00412844	1087	99	90
Causonis_glauca_CPG03236	Causonis_japonica_var_pseudotrifolia_LC_10	Causonis_trifolia_CPG71908	0.0654206	0.760412	0.501698	0.00475867	830	114	100
Causonis_wentsiana_CPG25344	Causonis_japonica_var_pseudotrifolia_LC_10	Causonis_glauca_CPG03236	0.130952	1.75816	0.0780001	0.0359477	194	190	146
Causonis_medogensis_CPG26285	Causonis_glauca_CPG03236	Causonis_maritima_1374_AU020	0.0441989	0.544754	0.641204	0.00506329	1055	189	173
Causonis_glauca_CPG03236	Causonis_mollis_CPG23617	Causonis_maritima_1374_AU020	0.154185	1.59194	0.135198	0.0111323	1210	131	96
Causonis_glauca_CPG03236	Causonis_montana_CPG25342	Causonis_maritima_1374_AU020	0.274131	2.81701	0.00445242	0.0225827	1078	165	94
Causonis_maritima_1374_AU020	Causonis_sessilifolia_MP2511	Causonis_glauca_CPG03236	0.0967742	1.22436	0.265139	0.014485	1720	153	126
Causonis_glauca_CPG03236	Causonis_maritima_1374_AU020	Causonis_tenuifolia_CPG38698	0.0204082	0.338835	0.7838	0.00437063	505	250	240
Causonis_maritima_1374_AU020	Causonis_glauca_CPG03236	Causonis_timoriensis_var_mekongensis_DBH20210706	0.0371991	0.619313	0.596753	0.00773782	550	237	220
Causonis_trifolia_CPG71908	Causonis_maritima_1374_AU020	Causonis_glauca_CPG03236	0.185484	2.13446	0.0427582	0.0240838	2005	147	101
Causonis_wentsiana_CPG25344	Causonis_glauca_CPG03236	Causonis_maritima_1374_AU020	0.0137741	0.181531	0.886375	0.00158781	824	184	179
Causonis_glauca_CPG03236	Causonis_mollis_CPG23617	Causonis_medogensis_CPG26285	0.0957096	1.2415	0.261418	0.011306	385	166	137
Causonis_medogensis_CPG26285	Causonis_montana_CPG25342	Causonis_glauca_CPG03236	0.29798	3.92969	1.64602e-05	0.118236	283	257	139
Causonis_medogensis_CPG26285	Causonis_glauca_CPG03236	Causonis_sessilifolia_MP2511	0.266234	3.39412	0.000556422	0.0287316	1034	195	113
Causonis_medogensis_CPG26285	Causonis_glauca_CPG03236	Causonis_tenuifolia_CPG38698	0.11828	1.46323	0.184857	0.014218	1287	156	123
Causonis_glauca_CPG03236	Causonis_medogensis_CPG26285	Causonis_timoriensis_var_mekongensis_DBH20210706	0.0603175	0.717755	0.538802	0.0087156	1327	167	148
Causonis_medogensis_CPG26285	Causonis_glauca_CPG03236	Causonis_trifolia_CPG71908	0.0197368	0.242737	0.842608	0.00203528	1067	155	149
Causonis_glauca_CPG03236	Causonis_medogensis_CPG26285	Causonis_wentsiana_CPG25344	0.0875576	1.25758	0.249793	0.0212647	424	236	198
Causonis_glauca_CPG03236	Causonis_mollis_CPG23617	Causonis_montana_CPG25342	0.108197	1.29966	0.220898	0.042471	266	169	136
Causonis_mollis_CPG23617	Causonis_glauca_CPG03236	Causonis_sessilifolia_MP2511	0.044586	0.449751	0.717852	0.00251889	1169	82	75
Causonis_glauca_CPG03236	Causonis_mollis_CPG23617	Causonis_tenuifolia_CPG38698	0.0920245	0.882165	0.45002	0.00655594	1453	89	74
Causonis_glauca_CPG03236	Causonis_mollis_CPG23617	Causonis_timoriensis_var_mekongensis_DBH20210706	0.0869565	0.78239	0.499587	0.00550459	1490	75	63
Causonis_glauca_CPG03236	Causonis_mollis_CPG23617	Causonis_trifolia_CPG71908	0.0728477	0.740286	0.528167	0.00373895	1230	81	70
Causonis_glauca_CPG03236	Causonis_mollis_CPG23617	Causonis_wentsiana_CPG25344	0.183099	2.0537	0.0536384	0.0218243	561	126	87
Causonis_montana_CPG25342	Causonis_glauca_CPG03236	Causonis_sessilifolia_MP2511	0.147541	1.60894	0.152051	0.0096463	1062	105	78
Causonis_glauca_CPG03236	Causonis_montana_CPG25342	Causonis_tenuifolia_CPG38698	0.326733	3.47737	0.000649385	0.0288462	1317	134	68
Causonis_glauca_CPG03236	Causonis_montana_CPG25342	Causonis_timoriensis_var_mekongensis_DBH20210706	0.309524	3.09113	0.00221102	0.0238532	1355	110	58
Causonis_glauca_CPG03236	Causonis_montana_CPG25342	Causonis_trifolia_CPG71908	0.11828	1.25302	0.249793	0.00747791	1112	104	82
Causonis_glauca_CPG03236	Causonis_montana_CPG25342	Causonis_wentsiana_CPG25344	0.155235	1.7665	0.0819684	0.0240627	461	160	117
Causonis_sessilifolia_MP2511	Causonis_glauca_CPG03236	Causonis_tenuifolia_CPG38698	0.0625	1.13044	0.344976	0.0120898	530	238	210
Causonis_sessilifolia_MP2511	Causonis_glauca_CPG03236	Causonis_timoriensis_var_mekongensis_DBH20210706	0.110577	1.81847	0.0843873	0.0206649	571	231	185
Causonis_trifolia_CPG71908	Causonis_sessilifolia_MP2511	Causonis_glauca_CPG03236	0.254355	3.07947	0.00160827	0.0382199	1760	180	107
Causonis_wentsiana_CPG25344	Causonis_glauca_CPG03236	Causonis_sessilifolia_MP2511	0.229773	2.86334	0.00300372	0.0249736	803	190	119
Causonis_timoriensis_var_mekongensis_DBH20210706	Causonis_tenuifolia_CPG38698	Causonis_glauca_CPG03236	0.169014	2.10412	0.0465639	0.0220487	1062	166	118
Causonis_trifolia_CPG71908	Causonis_glauca_CPG03236	Causonis_tenuifolia_CPG38698	0.109677	1.88775	0.0783664	0.0218042	477	258	207
Causonis_glauca_CPG03236	Causonis_wentsiana_CPG25344	Causonis_tenuifolia_CPG38698	0.104478	1.24895	0.257611	0.0122378	1025	148	120
Causonis_trifolia_CPG71908	Causonis_glauca_CPG03236	Causonis_timoriensis_var_mekongensis_DBH20210706	0.0797267	1.3065	0.223555	0.0158014	504	237	202
Causonis_glauca_CPG03236	Causonis_wentsiana_CPG25344	Causonis_timoriensis_var_mekongensis_DBH20210706	0.0688259	0.823585	0.486769	0.00779817	1068	132	115
Causonis_wentsiana_CPG25344	Causonis_glauca_CPG03236	Causonis_trifolia_CPG71908	0.0342205	0.433529	0.718201	0.00304981	822	136	127
Causonis_japonica_var_pseudotrifolia_LC_10	Causonis_japonica_var_japonica_CPG07730	Causonis_glauca_CPG23728	0.329843	3.036	0.00293542	0.0511364	535	127	64
Causonis_glauca_CPG23728	Causonis_japonica_var_japonica_CPG07730	Causonis_maritima_1374_AU020	0.0945946	1.16555	0.291161	0.00896	815	162	134
Causonis_medogensis_CPG26285	Causonis_glauca_CPG23728	Causonis_japonica_var_japonica_CPG07730	0.0628019	0.883253	0.449107	0.0233813	383	220	194
Causonis_glauca_CPG23728	Causonis_mollis_CPG23617	Causonis_japonica_var_japonica_CPG07730	0.303867	2.95849	0.00497022	0.0506446	687	118	63
Causonis_glauca_CPG23728	Causonis_montana_CPG25342	Causonis_japonica_var_japonica_CPG07730	0.247458	2.91833	0.00444375	0.0672192	395	184	111
Causonis_japonica_var_japonica_CPG07730	Causonis_glauca_CPG23728	Causonis_sessilifolia_MP2511	0.0625	0.801777	0.519438	0.00567577	840	136	120
Causonis_glauca_CPG23728	Causonis_japonica_var_japonica_CPG07730	Causonis_tenuifolia_CPG38698	0.193798	2.19018	0.0388908	0.021796	1075	154	104
Causonis_glauca_CPG23728	Causonis_japonica_var_japonica_CPG07730	Causonis_timoriensis_var_mekongensis_DBH20210706	0.179487	1.99689	0.0656436	0.0192308	1113	138	96
Causonis_glauca_CPG23728	Causonis_japonica_var_japonica_CPG07730	Causonis_trifolia_CPG71908	0.012987	0.161479	0.900463	0.00101317	879	117	114
Causonis_wentsiana_CPG25344	Causonis_japonica_var_japonica_CPG07730	Causonis_glauca_CPG23728	0.202073	2.83391	0.00444375	0.0625501	264	232	154
Causonis_japonica_var_pseudotrifolia_LC_10	Causonis_glauca_CPG23728	Causonis_maritima_1374_AU020	0.215434	2.69455	0.0085343	0.02099	807	189	122
Causonis_glauca_CPG23728	Causonis_medogensis_CPG26285	Causonis_japonica_var_pseudotrifolia_LC_10	0	0	1	0	417	191	191
Causonis_glauca_CPG23728	Causonis_mollis_CPG23617	Causonis_japonica_var_pseudotrifolia_LC_10	0.258741	2.43239	0.0242268	0.0351377	740	90	53
Causonis_glauca_CPG23728	Causonis_montana_CPG25342	Causonis_japonica_var_pseudotrifolia_LC_10	0.264069	3.1089	0.00240374	0.0579297	432	146	85
Causonis_japonica_var_pseudotrifolia_LC_10	Causonis_glauca_CPG23728	Causonis_sessilifolia_MP2511	0.110368	1.51056	0.201272	0.0116361	807	166	133
Causonis_glauca_CPG23728	Causonis_japonica_var_pseudotrifolia_LC_10	Causonis_tenuifolia_CPG38698	0.016	0.183426	0.885766	0.00174368	1031	127	123
Causonis_glauca_CPG23728	Causonis_japonica_var_pseudotrifolia_LC_10	Causonis_timoriensis_var_mekongensis_DBH20210706	0.0593607	0.633128	0.581866	0.00595238	1057	116	103
Causonis_glauca_CPG23728	Causonis_japonica_var_pseudotrifolia_LC_10	Causonis_trifolia_CPG71908	0.134694	1.61967	0.124173	0.0111449	808	139	106
Causonis_wentsiana_CPG25344	Causonis_japonica_var_pseudotrifolia_LC_10	Causonis_glauca_CPG23728	0.045045	0.603357	0.596474	0.0120289	225	174	159
Causonis_medogensis_CPG26285	Causonis_glauca_CPG23728	Causonis_maritima_1374_AU020	0.0953678	1.28926	0.249793	0.0110759	1045	201	166
Causonis_glauca_CPG23728	Causonis_mollis_CPG23617	Causonis_maritima_1374_AU020	0.0930233	0.888232	0.453041	0.00512	1383	94	78
Causonis_glauca_CPG23728	Causonis_montana_CPG25342	Causonis_maritima_1374_AU020	0.19697	2.12196	0.0427764	0.01664	1071	158	106
Causonis_sessilifolia_MP2511	Causonis_maritima_1374_AU020	Causonis_glauca_CPG23728	0.0784983	0.999086	0.38112	0.0122798	1733	158	135
Causonis_glauca_CPG23728	Causonis_maritima_1374_AU020	Causonis_tenuifolia_CPG38698	0.0318725	0.500367	0.664314	0.00697472	533	259	243
Causonis_maritima_1374_AU020	Causonis_glauca_CPG23728	Causonis_timoriensis_var_mekongensis_DBH20210706	0.027957	0.445367	0.703704	0.00591716	575	239	226
Causonis_trifolia_CPG71908	Causonis_maritima_1374_AU020	Causonis_glauca_CPG23728	0.328125	3.79651	0.000247287	0.0434333	2009	170	86
Causonis_wentsiana_CPG25344	Causonis_glauca_CPG23728	Causonis_maritima_1374_AU020	0.0621762	0.78922	0.474678	0.00762147	808	205	181
Causonis_glauca_CPG23728	Causonis_mollis_CPG23617	Causonis_medogensis_CPG26285	0.142857	1.63396	0.155046	0.0124611	557	128	96
Causonis_medogensis_CPG26285	Causonis_montana_CPG25342	Causonis_glauca_CPG23728	0.314286	4.29882	5.00754e-06	0.120278	279	253	132
Causonis_medogensis_CPG26285	Causonis_glauca_CPG23728	Causonis_sessilifolia_MP2511	0.154079	2.02631	0.0540881	0.0178697	1058	191	140
Causonis_medogensis_CPG26285	Causonis_glauca_CPG23728	Causonis_tenuifolia_CPG38698	0.0974729	1.11927	0.293352	0.0116329	1286	152	125
Causonis_glauca_CPG23728	Causonis_medogensis_CPG26285	Causonis_timoriensis_var_mekongensis_DBH20210706	0.0686567	0.762962	0.489138	0.0105311	1336	179	156
Causonis_glauca_CPG23728	Causonis_medogensis_CPG26285	Causonis_trifolia_CPG71908	0.0404984	0.491533	0.681618	0.00439041	1082	167	154
Causonis_glauca_CPG23728	Causonis_medogensis_CPG26285	Causonis_wentsiana_CPG25344	0.12069	1.58574	0.111872	0.0310249	445	260	204
Causonis_glauca_CPG23728	Causonis_mollis_CPG23617	Causonis_montana_CPG25342	0.146667	1.59077	0.15002	0.042471	436	129	96
Causonis_glauca_CPG23728	Causonis_mollis_CPG23617	Causonis_sessilifolia_MP2511	0.173913	1.57413	0.152929	0.00856225	1385	81	57
Causonis_glauca_CPG23728	Causonis_mollis_CPG23617	Causonis_tenuifolia_CPG38698	0.142857	1.16598	0.306463	0.00915432	1658	84	63
Causonis_glauca_CPG23728	Causonis_mollis_CPG23617	Causonis_timoriensis_var_mekongensis_DBH20210706	0.123077	1.01384	0.404081	0.00732601	1698	73	57
Causonis_glauca_CPG23728	Causonis_mollis_CPG23617	Causonis_trifolia_CPG71908	0.238095	2.07528	0.0570544	0.0101317	1437	78	48
Causonis_glauca_CPG23728	Causonis_mollis_CPG23617	Causonis_wentsiana_CPG25344	0.333333	3.16242	0.0027208	0.0315789	759	114	57
Causonis_glauca_CPG23728	Causonis_montana_CPG25342	Causonis_sessilifolia_MP2511	0.019802	0.208873	0.876109	0.00142704	1087	103	99
Causonis_glauca_CPG23728	Causonis_montana_CPG25342	Causonis_tenuifolia_CPG38698	0.327273	3.42728	0.00116937	0.0313862	1329	146	74
Causonis_glauca_CPG23728	Causonis_montana_CPG25342	Causonis_timoriensis_var_mekongensis_DBH20210706	0.307692	3.09097	0.00364888	0.025641	1364	119	63
Causonis_glauca_CPG23728	Causonis_montana_CPG25342	Causonis_trifolia_CPG71908	0.212435	2.11985	0.0388202	0.0138467	1125	117	76
Causonis_glauca_CPG23728	Causonis_montana_CPG25342	Causonis_wentsiana_CPG25344	0.202658	2.20921	0.0231509	0.033795	482	181	120
Causonis_sessilifolia_MP2511	Causonis_glauca_CPG23728	Causonis_tenuifolia_CPG38698	0.0456432	0.777168	0.506138	0.00949914	519	252	230
Causonis_sessilifolia_MP2511	Causonis_glauca_CPG23728	Causonis_timoriensis_var_mekongensis_DBH20210706	0.0945946	1.56341	0.141666	0.0188679	556	243	201
Causonis_trifolia_CPG71908	Causonis_sessilifolia_MP2511	Causonis_glauca_CPG23728	0.212544	2.5594	0.00846959	0.0315408	1785	174	113
Causonis_wentsiana_CPG25344	Causonis_glauca_CPG23728	Causonis_sessilifolia_MP2511	0.125786	1.53699	0.120424	0.0140696	805	179	139
Causonis_timoriensis_var_mekongensis_DBH20210706	Causonis_tenuifolia_CPG38698	Causonis_glauca_CPG23728	0.155405	1.93994	0.0709317	0.021043	1073	171	125
Causonis_trifolia_CPG71908	Causonis_glauca_CPG23728	Causonis_tenuifolia_CPG38698	0.0935551	1.61919	0.143692	0.019239	469	263	218
Causonis_glauca_CPG23728	Causonis_wentsiana_CPG25344	Causonis_tenuifolia_CPG38698	0.115646	1.37799	0.207861	0.0148213	1023	164	130
Causonis_trifolia_CPG71908	Causonis_glauca_CPG23728	Causonis_timoriensis_var_mekongensis_DBH20210706	0.0678337	1.12278	0.308313	0.0139955	496	244	213
Causonis_glauca_CPG23728	Causonis_wentsiana_CPG25344	Causonis_timoriensis_var_mekongensis_DBH20210706	0.0780669	0.894605	0.429805	0.00961538	1063	145	124
Causonis_glauca_CPG23728	Causonis_wentsiana_CPG25344	Causonis_trifolia_CPG71908	0.0362319	0.421507	0.707426	0.00337724	820	143	133
Causonis_japonica_var_pseudotrifolia_LC_10	Causonis_japonica_var_japonica_CPG07730	Causonis_maritima_1374_AU020	0.426009	3.79258	0.000102749	0.0297619	1220	159	64
Causonis_japonica_var_pseudotrifolia_LC_10	Causonis_japonica_var_japonica_CPG07730	Causonis_medogensis_CPG26285	0.167421	1.64835	0.115134	0.0132427	563	129	92
Causonis_japonica_var_pseudotrifolia_LC_10	Causonis_japonica_var_japonica_CPG07730	Causonis_mollis_CPG23617	0.383886	3.57943	0.000497728	0.0682393	499	146	65
Causonis_japonica_var_pseudotrifolia_LC_10	Causonis_japonica_var_japonica_CPG07730	Causonis_montana_CPG25342	0.339367	3.14839	0.00199674	0.070555	483	148	73
Causonis_japonica_var_pseudotrifolia_LC_10	Causonis_japonica_var_japonica_CPG07730	Causonis_sessilifolia_MP2511	0.109677	0.99032	0.386229	0.00599436	1214	86	69
Causonis_japonica_var_pseudotrifolia_LC_10	Causonis_japonica_var_japonica_CPG07730	Causonis_tenuifolia_CPG38698	0.280488	2.35787	0.0208799	0.0200873	1434	105	59
Causonis_japonica_var_pseudotrifolia_LC_10	Causonis_japonica_var_japonica_CPG07730	Causonis_timoriensis_var_mekongensis_DBH20210706	0.218045	1.67871	0.106824	0.0133579	1464	81	52
Causonis_japonica_var_japonica_CPG07730	Causonis_japonica_var_pseudotrifolia_LC_10	Causonis_trifolia_CPG71908	0.245902	2.14324	0.0344215	0.010142	1216	76	46
Causonis_japonica_var_pseudotrifolia_LC_10	Causonis_japonica_var_japonica_CPG07730	Causonis_wentsiana_CPG25344	0.229167	2.06568	0.0391484	0.0253019	494	118	74
Causonis_medogensis_CPG26285	Causonis_japonica_var_japonica_CPG07730	Causonis_maritima_1374_AU020	0.161954	2.19311	0.0320569	0.0199367	853	226	163
Causonis_mollis_CPG23617	Causonis_japonica_var_japonica_CPG07730	Causonis_maritima_1374_AU020	0.048	0.589615	0.62788	0.00385976	839	131	119
Causonis_japonica_var_japonica_CPG07730	Causonis_montana_CPG25342	Causonis_maritima_1374_AU020	0.096	1.12382	0.30531	0.00774943	839	137	113
Causonis_sessilifolia_MP2511	Causonis_maritima_1374_AU020	Causonis_japonica_var_japonica_CPG07730	0.214058	2.86524	0.00784457	0.0370986	1737	190	123
Causonis_maritima_1374_AU020	Causonis_japonica_var_japonica_CPG07730	Causonis_tenuifolia_CPG38698	0.0726496	1.1331	0.252858	0.0149254	519	251	217
Causonis_maritima_1374_AU020	Causonis_japonica_var_japonica_CPG07730	Causonis_timoriensis_var_mekongensis_DBH20210706	0.119306	1.89982	0.0495491	0.0250341	580	258	203
Causonis_trifolia_CPG71908	Causonis_maritima_1374_AU020	Causonis_japonica_var_japonica_CPG07730	0.385159	4.45443	1.9904e-05	0.0589827	2007	196	87
Causonis_wentsiana_CPG25344	Causonis_japonica_var_japonica_CPG07730	Causonis_maritima_1374_AU020	0.167742	2.04596	0.0395367	0.0165132	866	181	129
Causonis_medogensis_CPG26285	Causonis_mollis_CPG23617	Causonis_japonica_var_japonica_CPG07730	0.200993	2.64801	0.00621614	0.0728417	382	242	161
Causonis_medogensis_CPG26285	Causonis_montana_CPG25342	Causonis_japonica_var_japonica_CPG07730	0.282051	3.5064	0.000345356	0.0890288	462	225	126
Causonis_medogensis_CPG26285	Causonis_japonica_var_japonica_CPG07730	Causonis_sessilifolia_MP2511	0.0985915	1.42523	0.206871	0.0122635	889	195	160
Causonis_medogensis_CPG26285	Causonis_japonica_var_japonica_CPG07730	Causonis_tenuifolia_CPG38698	0.236923	3.01042	0.0027208	0.0331754	1096	201	124
Causonis_medogensis_CPG26285	Causonis_japonica_var_japonica_CPG07730	Causonis_timoriensis_var_mekongensis_DBH20210706	0.0584615	0.719799	0.531709	0.00879223	1121	172	153
Causonis_japonica_var_japonica_CPG07730	Causonis_medogensis_CPG26285	Causonis_trifolia_CPG71908	0.030303	0.397857	0.741373	0.00338066	896	170	160
Causonis_japonica_var_japonica_CPG07730	Causonis_wentsiana_CPG25344	Causonis_medogensis_CPG26285	0.00803213	0.115756	0.925535	0.00145085	305	251	247
Causonis_mollis_CPG23617	Causonis_montana_CPG25342	Causonis_japonica_var_japonica_CPG07730	0.0708661	0.758916	0.485906	0.0174588	380	136	118
Causonis_japonica_var_japonica_CPG07730	Causonis_mollis_CPG23617	Causonis_sessilifolia_MP2511	0.165289	2.14899	0.0536384	0.0141894	876	141	101
Causonis_mollis_CPG23617	Causonis_japonica_var_japonica_CPG07730	Causonis_tenuifolia_CPG38698	0.142857	1.58141	0.137634	0.0127585	1092	116	87
Causonis_mollis_CPG23617	Causonis_japonica_var_japonica_CPG07730	Causonis_timoriensis_var_mekongensis_DBH20210706	0.122642	1.34218	0.220898	0.0119926	1149	119	93
Causonis_japonica_var_japonica_CPG07730	Causonis_mollis_CPG23617	Causonis_trifolia_CPG71908	0.130435	1.64596	0.148228	0.00912779	907	117	90
Causonis_mollis_CPG23617	Causonis_japonica_var_japonica_CPG07730	Causonis_wentsiana_CPG25344	0.144414	2.06576	0.0421451	0.0303204	233	210	157
Causonis_japonica_var_japonica_CPG07730	Causonis_montana_CPG25342	Causonis_sessilifolia_MP2511	0.0819672	0.999587	0.398164	0.00709471	905	132	112
Causonis_japonica_var_japonica_CPG07730	Causonis_montana_CPG25342	Causonis_tenuifolia_CPG38698	0.114583	1.31044	0.229405	0.00980392	1079	107	85
Causonis_japonica_var_japonica_CPG07730	Causonis_montana_CPG25342	Causonis_timoriensis_var_mekongensis_DBH20210706	0.0752688	0.772904	0.483592	0.00653595	1134	100	86
Causonis_japonica_var_japonica_CPG07730	Causonis_montana_CPG25342	Causonis_trifolia_CPG71908	0.172727	2.02863	0.0546459	0.0128465	926	129	91
Causonis_montana_CPG25342	Causonis_japonica_var_japonica_CPG07730	Causonis_wentsiana_CPG25344	0.148936	2.20764	0.0422675	0.0280963	230	189	140
Causonis_sessilifolia_MP2511	Causonis_japonica_var_japonica_CPG07730	Causonis_tenuifolia_CPG38698	0.142292	2.44167	0.0155374	0.0310881	490	289	217
Causonis_sessilifolia_MP2511	Causonis_japonica_var_japonica_CPG07730	Causonis_timoriensis_var_mekongensis_DBH20210706	0.179487	2.82277	0.00233934	0.0377358	531	276	192
Causonis_trifolia_CPG71908	Causonis_sessilifolia_MP2511	Causonis_japonica_var_japonica_CPG07730	0.161538	1.97308	0.0564487	0.0227273	1778	151	109
Causonis_wentsiana_CPG25344	Causonis_japonica_var_japonica_CPG07730	Causonis_sessilifolia_MP2511	0.0916031	1.12805	0.292105	0.00844179	895	143	119
Causonis_timoriensis_var_mekongensis_DBH20210706	Causonis_tenuifolia_CPG38698	Causonis_japonica_var_japonica_CPG07730	0.174194	2.21357	0.0347074	0.0262009	1034	182	128
Causonis_trifolia_CPG71908	Causonis_japonica_var_japonica_CPG07730	Causonis_tenuifolia_CPG38698	0.188867	3.27244	0.00121273	0.0406156	458	299	204
Causonis_wentsiana_CPG25344	Causonis_japonica_var_japonica_CPG07730	Causonis_tenuifolia_CPG38698	0.0769231	0.871647	0.431701	0.00707965	1065	112	96
Causonis_trifolia_CPG71908	Causonis_japonica_var_japonica_CPG07730	Causonis_timoriensis_var_mekongensis_DBH20210706	0.15304	2.57194	0.0105738	0.0329571	488	275	202
Causonis_wentsiana_CPG25344	Causonis_japonica_var_japonica_CPG07730	Causonis_timoriensis_var_mekongensis_DBH20210706	0.0995261	1.05467	0.303793	0.00970874	1123	116	95
Causonis_japonica_var_japonica_CPG07730	Causonis_wentsiana_CPG25344	Causonis_trifolia_CPG71908	0.0305677	0.358173	0.764244	0.00236646	905	118	111
Causonis_japonica_var_pseudotrifolia_LC_10	Causonis_medogensis_CPG26285	Causonis_maritima_1374_AU020	0.0855615	1.13049	0.282924	0.0100251	856	203	171
Causonis_japonica_var_pseudotrifolia_LC_10	Causonis_mollis_CPG23617	Causonis_maritima_1374_AU020	0.270358	3.33592	0.000687217	0.0260025	834	195	112
Causonis_japonica_var_pseudotrifolia_LC_10	Causonis_montana_CPG25342	Causonis_maritima_1374_AU020	0.377778	4.63812	6.46757e-06	0.0372807	844	217	98
Causonis_maritima_1374_AU020	Causonis_sessilifolia_MP2511	Causonis_japonica_var_pseudotrifolia_LC_10	0.0445344	0.57915	0.644377	0.00632911	1760	129	118
Causonis_japonica_var_pseudotrifolia_LC_10	Causonis_maritima_1374_AU020	Causonis_tenuifolia_CPG38698	0.0233463	0.359292	0.752233	0.00524017	470	263	251
Causonis_maritima_1374_AU020	Causonis_japonica_var_pseudotrifolia_LC_10	Causonis_timoriensis_var_mekongensis_DBH20210706	0.0548523	0.85831	0.410495	0.0118343	506	250	224
Causonis_maritima_1374_AU020	Causonis_trifolia_CPG71908	Causonis_japonica_var_pseudotrifolia_LC_10	0.0824742	0.922753	0.420011	0.00920598	1995	105	89
Causonis_japonica_var_pseudotrifolia_LC_10	Causonis_wentsiana_CPG25344	Causonis_maritima_1374_AU020	0.142857	1.81504	0.0845413	0.0134712	865	172	129
Causonis_medogensis_CPG26285	Causonis_mollis_CPG23617	Causonis_japonica_var_pseudotrifolia_LC_10	0.104816	1.36451	0.176304	0.0351377	416	195	158
Causonis_medogensis_CPG26285	Causonis_montana_CPG25342	Causonis_japonica_var_pseudotrifolia_LC_10	0.196141	2.51533	0.014393	0.0579297	498	186	125
Causonis_medogensis_CPG26285	Causonis_japonica_var_pseudotrifolia_LC_10	Causonis_sessilifolia_MP2511	0.0523256	0.743345	0.528457	0.00630694	855	181	163
Causonis_medogensis_CPG26285	Causonis_japonica_var_pseudotrifolia_LC_10	Causonis_tenuifolia_CPG38698	0.101639	1.27584	0.223582	0.0133563	1072	168	137
Causonis_japonica_var_pseudotrifolia_LC_10	Causonis_medogensis_CPG26285	Causonis_timoriensis_var_mekongensis_DBH20210706	0.0310559	0.355062	0.756457	0.00460617	1097	166	156
Causonis_medogensis_CPG26285	Causonis_japonica_var_pseudotrifolia_LC_10	Causonis_trifolia_CPG71908	0.0613497	0.780764	0.476364	0.00678426	842	173	153
Causonis_japonica_var_pseudotrifolia_LC_10	Causonis_wentsiana_CPG25344	Causonis_medogensis_CPG26285	0.0848861	1.21537	0.2283	0.0146743	272	262	221
Causonis_mollis_CPG23617	Causonis_montana_CPG25342	Causonis_japonica_var_pseudotrifolia_LC_10	0.113208	1.22915	0.239111	0.023622	437	118	94
Causonis_japonica_var_pseudotrifolia_LC_10	Causonis_mollis_CPG23617	Causonis_sessilifolia_MP2511	0.2	2.60626	0.0125818	0.0200987	825	171	114
Causonis_japonica_var_pseudotrifolia_LC_10	Causonis_mollis_CPG23617	Causonis_tenuifolia_CPG38698	0.0729614	0.817202	0.461578	0.00742358	1049	125	108
Causonis_japonica_var_pseudotrifolia_LC_10	Causonis_mollis_CPG23617	Causonis_timoriensis_var_mekongensis_DBH20210706	0.0153846	0.159045	0.893891	0.00138185	1074	99	96
Causonis_mollis_CPG23617	Causonis_japonica_var_pseudotrifolia_LC_10	Causonis_trifolia_CPG71908	0.0136986	0.165245	0.895682	0.00102354	817	111	108
Causonis_japonica_var_pseudotrifolia_LC_10	Causonis_wentsiana_CPG25344	Causonis_mollis_CPG23617	0.0140056	0.187398	0.877555	0.0042123	190	181	176
Causonis_japonica_var_pseudotrifolia_LC_10	Causonis_montana_CPG25342	Causonis_sessilifolia_MP2511	0.14741	1.88011	0.0952362	0.0130465	842	144	107
Causonis_japonica_var_pseudotrifolia_LC_10	Causonis_montana_CPG25342	Causonis_tenuifolia_CPG38698	0.272	3.06275	0.00221102	0.0296943	1056	159	91
Causonis_japonica_var_pseudotrifolia_LC_10	Causonis_montana_CPG25342	Causonis_timoriensis_var_mekongensis_DBH20210706	0.21608	2.17927	0.0290153	0.0198065	1080	121	78
Causonis_japonica_var_pseudotrifolia_LC_10	Causonis_montana_CPG25342	Causonis_trifolia_CPG71908	0.0373832	0.432987	0.727892	0.00273224	833	111	103
Causonis_montana_CPG25342	Causonis_japonica_var_pseudotrifolia_LC_10	Causonis_wentsiana_CPG25344	0.0137741	0.192986	0.878244	0.00286697	194	184	179
Causonis_sessilifolia_MP2511	Causonis_japonica_var_pseudotrifolia_LC_10	Causonis_tenuifolia_CPG38698	0.055794	0.944851	0.398173	0.0112263	476	246	220
Causonis_sessilifolia_MP2511	Causonis_japonica_var_pseudotrifolia_LC_10	Causonis_timoriensis_var_mekongensis_DBH20210706	0.128806	1.99446	0.03721	0.024708	508	241	186
Causonis_sessilifolia_MP2511	Causonis_trifolia_CPG71908	Causonis_japonica_var_pseudotrifolia_LC_10	0.0205761	0.25475	0.839385	0.00289519	1763	124	119
Causonis_wentsiana_CPG25344	Causonis_japonica_var_pseudotrifolia_LC_10	Causonis_sessilifolia_MP2511	0.0281124	0.349061	0.776238	0.00246219	853	128	121
Causonis_timoriensis_var_mekongensis_DBH20210706	Causonis_tenuifolia_CPG38698	Causonis_japonica_var_pseudotrifolia_LC_10	0.135531	1.71185	0.113514	0.0185557	1053	155	118
Causonis_trifolia_CPG71908	Causonis_japonica_var_pseudotrifolia_LC_10	Causonis_tenuifolia_CPG38698	0.115839	1.98254	0.065318	0.0209491	471	236	187
Causonis_japonica_var_pseudotrifolia_LC_10	Causonis_wentsiana_CPG25344	Causonis_tenuifolia_CPG38698	0.12	1.34144	0.200701	0.0131004	1065	140	110
Causonis_trifolia_CPG71908	Causonis_japonica_var_pseudotrifolia_LC_10	Causonis_timoriensis_var_mekongensis_DBH20210706	0.106796	1.77209	0.0939913	0.0198646	500	228	184
Causonis_japonica_var_pseudotrifolia_LC_10	Causonis_wentsiana_CPG25344	Causonis_timoriensis_var_mekongensis_DBH20210706	0.0366972	0.37483	0.741213	0.00368494	1097	113	105
Causonis_wentsiana_CPG25344	Causonis_japonica_var_pseudotrifolia_LC_10	Causonis_trifolia_CPG71908	0.103139	1.20546	0.253308	0.00779397	843	123	100
Causonis_medogensis_CPG26285	Causonis_mollis_CPG23617	Causonis_maritima_1374_AU020	0.141274	1.83764	0.0744837	0.0161392	1066	206	155
Causonis_medogensis_CPG26285	Causonis_montana_CPG25342	Causonis_maritima_1374_AU020	0.259701	3.0538	0.00160827	0.0275316	1150	211	124
Causonis_sessilifolia_MP2511	Causonis_maritima_1374_AU020	Causonis_medogensis_CPG26285	0.12	1.60346	0.143692	0.0111876	1792	182	143
Causonis_medogensis_CPG26285	Causonis_maritima_1374_AU020	Causonis_tenuifolia_CPG38698	0.0745234	1.24038	0.22529	0.0185265	549	310	267
Causonis_maritima_1374_AU020	Causonis_medogensis_CPG26285	Causonis_timoriensis_var_mekongensis_DBH20210706	0.0614334	1.08573	0.329034	0.016386	589	311	275
Causonis_trifolia_CPG71908	Causonis_maritima_1374_AU020	Causonis_medogensis_CPG26285	0.135338	1.62478	0.137634	0.0103359	2025	151	115
Causonis_medogensis_CPG26285	Causonis_wentsiana_CPG25344	Causonis_maritima_1374_AU020	0.0243902	0.34668	0.772963	0.00348101	914	231	220
Causonis_mollis_CPG23617	Causonis_montana_CPG25342	Causonis_maritima_1374_AU020	0.147541	1.55577	0.142445	0.0115793	1086	140	104
Causonis_sessilifolia_MP2511	Causonis_maritima_1374_AU020	Causonis_mollis_CPG23617	0.0470219	0.630964	0.612798	0.00814775	1726	167	152
Causonis_maritima_1374_AU020	Causonis_mollis_CPG23617	Causonis_tenuifolia_CPG38698	0.0104384	0.168402	0.88924	0.00219491	527	242	237
Causonis_maritima_1374_AU020	Causonis_mollis_CPG23617	Causonis_timoriensis_var_mekongensis_DBH20210706	0.0607966	0.990809	0.354634	0.0131998	589	253	224
Causonis_trifolia_CPG71908	Causonis_maritima_1374_AU020	Causonis_mollis_CPG23617	0.251799	2.96744	0.0039549	0.0369198	1997	174	104
Causonis_wentsiana_CPG25344	Causonis_mollis_CPG23617	Causonis_maritima_1374_AU020	0.114943	1.49828	0.150255	0.0127024	838	194	154
Causonis_sessilifolia_MP2511	Causonis_maritima_1374_AU020	Causonis_montana_CPG25342	0.205797	2.57779	0.0115091	0.040318	1731	208	137
Causonis_maritima_1374_AU020	Causonis_montana_CPG25342	Causonis_tenuifolia_CPG38698	0.127273	2.09596	0.0388202	0.024583	518	248	192
Causonis_maritima_1374_AU020	Causonis_montana_CPG25342	Causonis_timoriensis_var_mekongensis_DBH20210706	0.163895	2.69321	0.0064916	0.0314065	577	245	176
Causonis_trifolia_CPG71908	Causonis_maritima_1374_AU020	Causonis_montana_CPG25342	0.305466	3.51935	0.000515016	0.0532213	1990	203	108
Causonis_wentsiana_CPG25344	Causonis_montana_CPG25342	Causonis_maritima_1374_AU020	0.228916	2.87506	0.00324602	0.0241346	816	204	128
Causonis_sessilifolia_MP2511	Causonis_maritima_1374_AU020	Causonis_tenuifolia_CPG38698	0.129252	1.59633	0.1239	0.0164076	2015	166	128
Causonis_sessilifolia_MP2511	Causonis_maritima_1374_AU020	Causonis_timoriensis_var_mekongensis_DBH20210706	0.107807	1.36255	0.214517	0.0130279	2073	149	120
Causonis_maritima_1374_AU020	Causonis_trifolia_CPG71908	Causonis_sessilifolia_MP2511	0.030303	0.428445	0.710621	0.0107884	472	221	208
Causonis_sessilifolia_MP2511	Causonis_maritima_1374_AU020	Causonis_wentsiana_CPG25344	0.127036	1.65798	0.122753	0.0157831	1772	173	134
Causonis_timoriensis_var_mekongensis_DBH20210706	Causonis_tenuifolia_CPG38698	Causonis_maritima_1374_AU020	0.216138	2.82164	0.00443926	0.0215889	1097	211	136
Causonis_trifolia_CPG71908	Causonis_maritima_1374_AU020	Causonis_tenuifolia_CPG38698	0.239216	2.63226	0.00963112	0.0260795	2271	158	97
Causonis_maritima_1374_AU020	Causonis_wentsiana_CPG25344	Causonis_tenuifolia_CPG38698	0.0367347	0.626868	0.594403	0.00790167	486	254	236
Causonis_trifolia_CPG71908	Causonis_maritima_1374_AU020	Causonis_timoriensis_var_mekongensis_DBH20210706	0.0825688	0.8964	0.431701	0.00812641	2306	118	100
Causonis_maritima_1374_AU020	Causonis_wentsiana_CPG25344	Causonis_timoriensis_var_mekongensis_DBH20210706	0.0691057	1.21541	0.265017	0.0154756	554	263	229
Causonis_trifolia_CPG71908	Causonis_maritima_1374_AU020	Causonis_wentsiana_CPG25344	0.193798	2.18993	0.0350264	0.020145	2017	154	104
Causonis_mollis_CPG23617	Causonis_montana_CPG25342	Causonis_medogensis_CPG26285	0.283951	4.24727	7.79631e-06	0.045347	267	260	145
Causonis_medogensis_CPG26285	Causonis_mollis_CPG23617	Causonis_sessilifolia_MP2511	0.245902	3.1113	0.00157025	0.0262789	1065	190	115
Causonis_medogensis_CPG26285	Causonis_mollis_CPG23617	Causonis_tenuifolia_CPG38698	0.171429	1.9506	0.0534019	0.0206807	1309	164	116
Causonis_mollis_CPG23617	Causonis_medogensis_CPG26285	Causonis_timoriensis_var_mekongensis_DBH20210706	0.0245614	0.271488	0.823153	0.00322878	1335	146	139
Causonis_medogensis_CPG26285	Causonis_mollis_CPG23617	Causonis_trifolia_CPG71908	0.0584192	0.713218	0.531639	0.00576662	1084	154	137
Causonis_medogensis_CPG26285	Causonis_mollis_CPG23617	Causonis_wentsiana_CPG25344	0.00215054	0.0294855	0.977025	0.000571755	449	233	232
Causonis_medogensis_CPG26285	Causonis_montana_CPG25342	Causonis_sessilifolia_MP2511	0.201465	2.3708	0.0166966	0.0192712	1174	164	109
Causonis_medogensis_CPG26285	Causonis_montana_CPG25342	Causonis_tenuifolia_CPG38698	0.36	3.97053	2.84728e-05	0.042654	1396	187	88
Causonis_medogensis_CPG26285	Causonis_montana_CPG25342	Causonis_timoriensis_var_mekongensis_DBH20210706	0.109635	1.19647	0.259454	0.0152707	1438	167	134
Causonis_medogensis_CPG26285	Causonis_montana_CPG25342	Causonis_trifolia_CPG71908	0.0965517	1.13859	0.290918	0.00949796	1193	159	131
Causonis_medogensis_CPG26285	Causonis_montana_CPG25342	Causonis_wentsiana_CPG25344	0.011655	0.145467	0.902602	0.00285878	544	217	212
Causonis_medogensis_CPG26285	Causonis_sessilifolia_MP2511	Causonis_tenuifolia_CPG38698	0.00894454	0.167075	0.898988	0.00215424	520	282	277
Causonis_sessilifolia_MP2511	Causonis_medogensis_CPG26285	Causonis_timoriensis_var_mekongensis_DBH20210706	0.114638	2.00826	0.0536384	0.0292004	555	316	251
Causonis_sessilifolia_MP2511	Causonis_trifolia_CPG71908	Causonis_medogensis_CPG26285	0.00990099	0.120378	0.922924	0.000860585	1812	153	150
Causonis_medogensis_CPG26285	Causonis_wentsiana_CPG25344	Causonis_sessilifolia_MP2511	0.0293333	0.422073	0.723156	0.00385424	915	193	182
Causonis_tenuifolia_CPG38698	Causonis_timoriensis_var_mekongensis_DBH20210706	Causonis_medogensis_CPG26285	0.010989	0.151733	0.90993	0.00107267	1109	184	180
Causonis_trifolia_CPG71908	Causonis_medogensis_CPG26285	Causonis_tenuifolia_CPG38698	0.0342205	0.614058	0.617982	0.0076956	518	272	254
Causonis_medogensis_CPG26285	Causonis_wentsiana_CPG25344	Causonis_tenuifolia_CPG38698	0.181009	2.35414	0.0196076	0.0262818	1114	199	138
Causonis_trifolia_CPG71908	Causonis_medogensis_CPG26285	Causonis_timoriensis_var_mekongensis_DBH20210706	0.0981818	1.60374	0.109665	0.0243792	544	302	248
Causonis_wentsiana_CPG25344	Causonis_medogensis_CPG26285	Causonis_timoriensis_var_mekongensis_DBH20210706	0.00555556	0.0703491	0.952468	0.000924642	1153	181	179
Causonis_wentsiana_CPG25344	Causonis_medogensis_CPG26285	Causonis_trifolia_CPG71908	0.00817439	0.107752	0.93023	0.0010166	915	185	182
Causonis_montana_CPG25342	Causonis_mollis_CPG23617	Causonis_sessilifolia_MP2511	0.103093	1.07626	0.339496	0.00714541	1104	107	87
Causonis_mollis_CPG23617	Causonis_montana_CPG25342	Causonis_tenuifolia_CPG38698	0.288136	2.81249	0.00455072	0.0224373	1330	114	63
Causonis_mollis_CPG23617	Causonis_montana_CPG25342	Causonis_timoriensis_var_mekongensis_DBH20210706	0.215054	2.12419	0.0427582	0.0184502	1391	113	73
Causonis_mollis_CPG23617	Causonis_montana_CPG25342	Causonis_trifolia_CPG71908	0.0628571	0.632221	0.594403	0.00375299	1134	93	82
Causonis_mollis_CPG23617	Causonis_montana_CPG25342	Causonis_wentsiana_CPG25344	0.0143885	0.160259	0.892313	0.00228833	475	141	137
Causonis_sessilifolia_MP2511	Causonis_mollis_CPG23617	Causonis_tenuifolia_CPG38698	0.0909091	1.551	0.150473	0.0185665	528	258	215
Causonis_sessilifolia_MP2511	Causonis_mollis_CPG23617	Causonis_timoriensis_var_mekongensis_DBH20210706	0.134259	2.1754	0.031191	0.0260557	566	245	187
Causonis_trifolia_CPG71908	Causonis_sessilifolia_MP2511	Causonis_mollis_CPG23617	0.185185	2.30975	0.0206252	0.0290084	1763	176	121
Causonis_wentsiana_CPG25344	Causonis_mollis_CPG23617	Causonis_sessilifolia_MP2511	0.213333	2.80546	0.0048003	0.0225114	841	182	118
Causonis_timoriensis_var_mekongensis_DBH20210706	Causonis_tenuifolia_CPG38698	Causonis_mollis_CPG23617	0.166124	2.09243	0.0459394	0.0235893	1060	179	128
Causonis_trifolia_CPG71908	Causonis_mollis_CPG23617	Causonis_tenuifolia_CPG38698	0.146018	2.46341	0.0180135	0.0282172	474	259	193
Causonis_mollis_CPG23617	Causonis_wentsiana_CPG25344	Causonis_tenuifolia_CPG38698	0.0553191	0.64028	0.589146	0.00571931	1040	124	111
Causonis_trifolia_CPG71908	Causonis_mollis_CPG23617	Causonis_timoriensis_var_mekongensis_DBH20210706	0.108046	1.81195	0.0894592	0.021219	507	241	194
Causonis_mollis_CPG23617	Causonis_wentsiana_CPG25344	Causonis_timoriensis_var_mekongensis_DBH20210706	0.0207469	0.239764	0.851177	0.00230627	1098	123	118
Causonis_wentsiana_CPG25344	Causonis_mollis_CPG23617	Causonis_trifolia_CPG71908	0.08	1.00089	0.357334	0.00677736	849	135	115
Causonis_sessilifolia_MP2511	Causonis_montana_CPG25342	Causonis_tenuifolia_CPG38698	0.188755	3.20786	0.0012587	0.0405872	495	296	202
Causonis_sessilifolia_MP2511	Causonis_montana_CPG25342	Causonis_timoriensis_var_mekongensis_DBH20210706	0.21875	3.52137	0.000239802	0.0440252	534	273	175
Causonis_trifolia_CPG71908	Causonis_sessilifolia_MP2511	Causonis_montana_CPG25342	0.0839161	1.02773	0.345479	0.0134454	1762	155	131
Causonis_wentsiana_CPG25344	Causonis_montana_CPG25342	Causonis_sessilifolia_MP2511	0.14966	1.93404	0.0634524	0.0154766	852	169	125
Causonis_timoriensis_var_mekongensis_DBH20210706	Causonis_tenuifolia_CPG38698	Causonis_montana_CPG25342	0.194969	2.58021	0.0150963	0.0306627	1020	190	128
Causonis_trifolia_CPG71908	Causonis_montana_CPG25342	Causonis_tenuifolia_CPG38698	0.242236	4.25517	4.24506e-05	0.0500214	475	300	183
Causonis_wentsiana_CPG25344	Causonis_montana_CPG25342	Causonis_tenuifolia_CPG38698	0.168142	2.03045	0.0558493	0.0168142	1014	132	94
Causonis_trifolia_CPG71908	Causonis_montana_CPG25342	Causonis_timoriensis_var_mekongensis_DBH20210706	0.196388	3.19985	0.00133344	0.0392777	502	265	178
Causonis_wentsiana_CPG25344	Causonis_montana_CPG25342	Causonis_timoriensis_var_mekongensis_DBH20210706	0.154185	1.848	0.0877447	0.0161812	1075	131	96
Causonis_wentsiana_CPG25344	Causonis_montana_CPG25342	Causonis_trifolia_CPG71908	0.116981	1.42782	0.168918	0.0105049	855	148	117
Causonis_timoriensis_var_mekongensis_DBH20210706	Causonis_tenuifolia_CPG38698	Causonis_sessilifolia_MP2511	0.22	2.79993	0.00512832	0.0208993	1107	183	117
Causonis_trifolia_CPG71908	Causonis_sessilifolia_MP2511	Causonis_tenuifolia_CPG38698	0.0836364	1.07453	0.331506	0.00983326	2049	149	126
Causonis_sessilifolia_MP2511	Causonis_wentsiana_CPG25344	Causonis_tenuifolia_CPG38698	0.10566	1.99238	0.0788233	0.0241796	486	293	237
Causonis_sessilifolia_MP2511	Causonis_trifolia_CPG71908	Causonis_timoriensis_var_mekongensis_DBH20210706	0.0468085	0.579918	0.642276	0.0049416	2078	123	112
Causonis_sessilifolia_MP2511	Causonis_wentsiana_CPG25344	Causonis_timoriensis_var_mekongensis_DBH20210706	0.128834	2.29147	0.0318361	0.0283019	528	276	213
Causonis_trifolia_CPG71908	Causonis_sessilifolia_MP2511	Causonis_wentsiana_CPG25344	0.0434783	0.526534	0.651327	0.00443191	1783	132	121
Causonis_timoriensis_var_mekongensis_DBH20210706	Causonis_tenuifolia_CPG38698	Causonis_trifolia_CPG71908	0.111888	1.45582	0.183151	0.00986436	1106	159	127
Causonis_timoriensis_var_mekongensis_DBH20210706	Causonis_tenuifolia_CPG38698	Causonis_wentsiana_CPG25344	0.189711	2.42092	0.0185062	0.0216673	1053	185	126
Causonis_trifolia_CPG71908	Causonis_wentsiana_CPG25344	Causonis_tenuifolia_CPG38698	0.159596	2.70752	0.00732793	0.0337751	469	287	208
Causonis_trifolia_CPG71908	Causonis_wentsiana_CPG25344	Causonis_timoriensis_var_mekongensis_DBH20210706	0.109705	1.87913	0.0731814	0.0234763	504	263	211

## Sheet: Table S9
Table S9. P-values in likelihood ratio tests for determining the optimal number of mixing components.
Species	k (H0)	k+1 (H1)	P-value
Causonis ciliifera	1	2	≤0.001
	2	3	≤0.001
	3	4	0.04
	4	5	0.15
Causonis daliensis	1	2	≤0.001
	2	3	≤0.001
	3	4	0.014
	4	5	0.054
Causonis japonica var. pseudotrifolia	1	2	≤0.001
	2	3	≤0.001
	3	4	0.03
	4	5	0.08
Causonis trifolia	1	2	≤0.001
	2	3	≤0.001
	3	4	0.005
	4	5	0.15
Causonis timorensis var. mekongensis	1	2	≤0.001
	2	3	≤0.001
	3	4	0.009
	4	5	0.11
Pseudocayratia speciosa	1	2	≤0.001
	2	3	≤0.001
	3	4	0.04
	4	5	0.13

## Sheet: Table S10
Table S9. The Ks peaks inferred as mixtures of normal distributions.
Species	Components	Mean	Vacariance	Proportion
Causonis ciliifera	component 1	0.0363666	0.0178457	0.121081
	component 2	0.180822	0.0877971	0.230628
	component 3	0.585677	0.253663	0.533739
	component 4	1.42705	0.627222	0.114552
Causonis daliensis	component 1	0.0318249	0.0193115	0.145632
	component 2	0.182123	0.0919416	0.265319
	component 3	0.595244	0.261226	0.495213
	component 4	1.51192	0.664449	0.0938364
Causonis japonica var. pseudotrifolia	component 1	0.0251112	0.0174434	0.110532
	component 2	0.182786	0.0974544	0.238566
	component 3	0.564341	0.245818	0.531825
	component 4	1.27798	0.562658	0.119077
Causonis trifolia	component 1	0.0323319	0.024168	0.136749
	component 2	0.250512	0.129748	0.282361
	component 3	0.627002	0.255052	0.499334
	component 4	1.40834	0.597372	0.081556
Causonis timorensis var. mekongensis	component 1	0.0353109	0.0179464	0.120388
	component 2	0.183021	0.089801	0.221686
	component 3	0.569316	0.246025	0.549567
	component 4	1.40198	0.617978	0.108359
Pseudocayratia speciosa	component 1	0.0397551	0.0206454	0.110982
	component 2	0.192595	0.0937831	0.218991
	component 3	0.662614	0.273286	0.605165
	component 4	1.53529	0.633064	0.064862

[truncated: 4 more sheets: Table S11, Table S12, Table S13, Table S14]
